# Supplementary material for: catena-Poly[[[bis­(3-amino­pyrazine-2-carboxyl­ato)triaqua­praseodymium(III)]-μ-3-amino­pyrazine-2-carboxyl­ato-[(3-amino­pyrazine-2-carboxyl­ato)diaqua­formatopraseodymium(III)]-μ-3-amino­pyrazine-2-carboxyl­ato] hexa­hydrate]
Source: Acta Crystallogr Sect E Struct Rep Online. 2011 Aug 11;67(Pt 9):m1221–2. doi: 10.1107/S1600536811031308 (PMC3200950; doi:10.1107/S1600536811031308)
Supplement: Supplementary file 2 [file e-67-m1221-Isup2.hkl]

# 
# h,k,l, Fc-squared, Fo-squared, sigma(Fo-squared) and status flag 
# 
data_I
_shelx_title '  P-1' 
_shelx_refln_list_code          4 
_shelx_F_calc_maximum      279.95 
_exptl_crystal_F_000      1212.00 
_reflns_d_resolution_high  0.7708 
 
loop_ 
 _symmetry_equiv_pos_as_xyz 
 'x, y, z' 
 '-x, -y, -z' 
 
_cell_length_a     9.7213 
_cell_length_b    14.2113 
_cell_length_c    17.6228 
_cell_angle_alpha  68.801 
_cell_angle_beta   76.291 
_cell_angle_gamma  79.349 
 
_shelx_F_squared_multiplier     1.000 
 
loop_ 
 _refln_index_h 
 _refln_index_k 
 _refln_index_l 
 _refln_F_squared_calc 
 _refln_F_squared_meas 
 _refln_F_squared_sigma 
 _refln_observed_status 
   2   0   0       10.74       28.40      7.44 o 
   3   0   0     5735.11     6254.58    173.14 o 
   4   0   0     4823.15     5507.76    108.60 o 
   5   0   0    18360.41    21419.52    690.14 o 
   6   0   0     1697.88     1904.56     46.95 o 
   7   0   0     6777.85     7428.63    203.31 o 
   8   0   0     3486.12     3557.50     92.35 o 
   9   0   0     4088.10     3967.63    122.31 o 
  10   0   0      100.96       97.79     20.77 o 
  11   0   0      182.81      176.99     26.54 o 
  12   0   0     1666.06     1621.66    122.90 o 
 -12   1   0      556.19      379.60     93.15 o 
 -11   1   0       26.33        5.25     18.70 o 
 -10   1   0     3127.41     3188.59    116.86 o 
  -9   1   0       39.07       31.80     15.85 o 
  -8   1   0     6905.06     6728.92    171.02 o 
  -7   1   0      725.71      718.35     64.13 o 
  -6   1   0     1433.67     1464.02     49.70 o 
  -5   1   0    13967.90    14655.69    694.20 o 
  -4   1   0     1228.31     1306.96     45.82 o 
  -3   1   0      185.82      214.57     12.50 o 
  -2   1   0      439.75      368.11     30.92 o 
   2   1   0    14963.77    15555.92    238.39 o 
   3   1   0     1348.20     1461.38     23.48 o 
   4   1   0    15183.79    17585.65    487.85 o 
   5   1   0       23.19       45.01     10.54 o 
   6   1   0     6319.13     6818.17    135.93 o 
   7   1   0     6319.82     7017.17    180.30 o 
   8   1   0      809.35      956.78     32.39 o 
   9   1   0       19.69       27.26     18.05 o 
  10   1   0      707.33      776.16     43.98 o 
  11   1   0     2475.86     2374.24    139.12 o 
  12   1   0       17.27       17.12     35.75 o 
 -11   2   0     2438.74     2496.95    127.44 o 
 -10   2   0     1093.39     1209.18     83.32 o 
  -9   2   0     1491.94     1517.06     78.42 o 
  -8   2   0      276.64      283.83     31.27 o 
  -7   2   0     1587.13     1588.18    121.90 o 
  -6   2   0    15105.16    15332.93    683.06 o 
  -5   2   0     1787.96     2014.54    102.69 o 
  -4   2   0     1514.68     1463.28     49.40 o 
  -3   2   0     1255.22     1097.67     24.30 o 
  -2   2   0     9674.57     9575.81    230.89 o 
  -1   2   0     5155.87     5268.48     83.82 o 
   0   2   0      350.25      248.63     27.97 o 
   1   2   0    32634.58    31345.67   1027.55 o 
   2   2   0      248.06      230.69      8.01 o 
   3   2   0     1328.55     1328.42     18.51 o 
   4   2   0      259.64      290.94     10.48 o 
   5   2   0     3873.57     4240.98     90.57 o 
   6   2   0    13062.70    13931.12    433.79 o 
   7   2   0      159.07      163.44     13.18 o 
   8   2   0      504.18      543.21     31.01 o 
   9   2   0      309.64      388.46     27.63 o 
  10   2   0     2463.46     2560.19    135.27 o 
  11   2   0      272.21      237.31     33.80 o 
  12   2   0       24.37        9.18     40.92 o 
 -11   3   0     2421.78     2501.91    149.56 o 
 -10   3   0      113.19      113.03     28.69 o 
  -9   3   0      896.22      793.46     57.87 o 
  -8   3   0      522.02      587.34     36.11 o 
  -7   3   0    14466.58    13707.75    650.51 o 
  -6   3   0     1227.34     1351.55     63.08 o 
  -5   3   0     3287.04     3109.76     85.93 o 
  -4   3   0    17317.09    17482.48    509.06 o 
  -3   3   0      268.14      262.56     12.77 o 
  -2   3   0     7194.37     7068.93    195.79 o 
  -1   3   0      415.60      360.57     20.57 o 
   0   3   0     6240.74     4720.43     90.38 o 
   1   3   0    12950.72    12903.49    303.11 o 
   2   3   0      606.71      590.44     21.88 o 
   3   3   0    24089.59    24458.29    622.49 o 
   4   3   0     5708.04     5862.57    125.47 o 
   5   3   0    17250.47    16546.79    364.75 o 
   6   3   0      860.57      882.93     22.33 o 
   7   3   0      308.61      288.05     20.51 o 
   8   3   0     5199.95     5011.31    309.32 o 
   9   3   0     1339.75     1278.89     97.52 o 
  10   3   0      347.89      300.65     34.38 o 
  11   3   0        1.01       -9.27     23.10 o 
  12   3   0     2842.27     2772.94    155.60 o 
 -11   4   0       22.60       42.86     26.57 o 
 -10   4   0      275.44      274.72     36.58 o 
  -9   4   0      416.08      440.48     60.82 o 
  -8   4   0     3196.55     2981.32    213.61 o 
  -7   4   0     1964.07     1735.79    139.65 o 
  -6   4   0     3784.90     3563.79     98.35 o 
  -5   4   0    15263.61    14630.64    445.09 o 
  -4   4   0       90.72      129.38     12.29 o 
  -3   4   0     7863.21     8584.15    318.40 o 
  -2   4   0    12296.38    12556.12    315.45 o 
  -1   4   0     7040.62     6244.26    160.04 o 
   0   4   0    11220.54    10072.07    267.62 o 
   1   4   0     4285.35     4327.41     92.57 o 
   2   4   0     7892.68     7785.81    224.28 o 
   3   4   0     6916.68     6955.19    174.46 o 
   4   4   0     3804.71     3305.79     51.89 o 
   5   4   0        6.33       16.18      7.14 o 
   6   4   0      375.16      441.52     15.89 o 
   7   4   0    10698.89    10311.80    460.63 o 
   8   4   0      120.06      116.60     31.65 o 
   9   4   0      274.72      291.15     45.29 o 
  10   4   0      171.39      146.89     30.92 o 
  11   4   0     1724.36     1796.07    129.42 o 
  12   4   0     2091.71     2089.39    131.39 o 
 -11   5   0      425.90      477.34     74.78 o 
 -10   5   0     1311.23     1277.13     79.95 o 
  -9   5   0     1121.27     1113.83     88.01 o 
  -8   5   0      165.38      230.84     38.08 o 
  -7   5   0      762.41      834.41     40.88 o 
  -6   5   0     9037.44     9008.42    268.91 o 
  -5   5   0      456.37      455.08     47.55 o 
  -3   5   0     4986.43     5485.27    747.26 o 
  -2   5   0     9260.92     9193.84    227.47 o 
  -1   5   0     7419.13     6914.86    166.53 o 
   0   5   0      693.26      657.24     31.86 o 
   1   5   0    16900.23    16115.79    473.40 o 
   2   5   0     1201.06     1135.54     40.83 o 
   3   5   0    15714.53    16062.16    506.06 o 
   4   5   0       43.10       76.39      9.96 o 
   5   5   0      525.78      606.14     23.62 o 
   6   5   0    14013.54    13618.32    317.83 o 
   7   5   0      362.56      418.36     43.61 o 
   8   5   0       72.40      111.33     34.08 o 
   9   5   0     1687.13     1622.00    110.43 o 
  10   5   0      741.35      757.69     81.13 o 
  11   5   0     2402.94     2394.43    154.95 o 
  12   5   0      130.49       95.93     56.47 o 
 -10   6   0       37.35      -11.10     31.91 o 
  -9   6   0        0.40      -35.69     35.69 o 
  -8   6   0     1888.39     1859.30     79.06 o 
  -7   6   0     3097.68     3199.73    112.51 o 
  -6   6   0      594.48      636.25     54.53 o 
  -5   6   0        2.38       -0.43     20.55 o 
  -4   6   0    14426.28    15760.91    512.38 o 
  -3   6   0     1111.87     1171.59     49.70 o 
  -2   6   0     5070.45     5024.64    172.95 o 
  -1   6   0     2020.59     2235.97    116.09 o 
   0   6   0     9999.97     9640.15    404.56 o 
   1   6   0    50870.57    44824.18   2094.10 o 
   2   6   0       39.41       24.00     17.45 o 
   3   6   0       59.86      138.68     19.20 o 
   4   6   0      934.96      849.72     40.53 o 
   5   6   0    10498.07    10142.87    230.11 o 
   6   6   0     3648.04     3391.61     83.31 o 
   7   6   0      993.16      955.88     29.93 o 
   8   6   0     8273.66     8083.73    552.67 o 
   9   6   0        0.41      -10.35     46.04 o 
  10   6   0     2607.19     2395.61    261.63 o 
  11   6   0        0.01       17.58     31.82 o 
 -10   7   0        2.16        6.50     31.02 o 
  -9   7   0     2398.58     2516.47    174.45 o 
  -8   7   0      591.65      609.79     54.51 o 
  -7   7   0     3730.59     3406.20    125.20 o 
  -6   7   0       98.11      123.75     32.03 o 
  -5   7   0     5483.50     5810.84    405.10 o 
  -4   7   0     5373.87     5428.34    156.79 o 
  -3   7   0      638.45      589.71     29.82 o 
  -2   7   0      226.18      242.08     24.12 o 
  -1   7   0      696.28      684.80     87.63 o 
   0   7   0    16996.12    16220.42    566.60 o 
   1   7   0      217.20      262.27     25.39 o 
   2   7   0      216.77      176.16     20.31 o 
   3   7   0     3116.35     3094.14    131.46 o 
   4   7   0     5127.56     5108.48    150.90 o 
   5   7   0    10107.06     9676.94    268.11 o 
   6   7   0      165.72      157.01     12.35 o 
   7   7   0     9417.07     8715.40    274.03 o 
   8   7   0      187.08      165.09     37.39 o 
   9   7   0     1245.29     1330.17    110.77 o 
  10   7   0       44.18       27.17     36.74 o 
  11   7   0      280.70      294.07    105.95 o 
 -10   8   0     1113.73     1109.61    115.81 o 
  -9   8   0        0.52       -0.62     19.33 o 
  -8   8   0      713.74      751.89     54.67 o 
  -7   8   0       57.06       40.04     24.74 o 
  -6   8   0     2334.71     2307.89     98.86 o 
  -5   8   0     6784.52     6559.28    289.93 o 
  -4   8   0      211.10      268.48     25.59 o 
  -3   8   0     1070.95     1071.52    122.11 o 
  -2   8   0      361.19      406.10     59.81 o 
  -1   8   0    11286.59    10303.44    622.09 o 
   0   8   0     1291.03     1241.01     60.50 o 
   1   8   0      715.58      691.01     54.17 o 
   2   8   0    15854.58    15125.99    956.19 o 
   3   8   0      318.32      300.37     28.50 o 
   4   8   0     6961.44     7164.64    228.42 o 
   5   8   0      281.13      297.66     28.42 o 
   6   8   0    10034.88     9636.15    247.97 o 
   7   8   0     5630.32     5261.85    239.30 o 
   8   8   0      407.21      384.49     30.16 o 
   9   8   0      275.49      196.46     50.26 o 
  10   8   0       12.03       22.05     37.82 o 
  11   8   0     2585.55     2398.11    207.56 o 
  -9   9   0      454.07      376.49     45.65 o 
  -8   9   0      418.17      342.66     48.10 o 
  -7   9   0      725.80      715.72     48.88 o 
  -6   9   0     4368.48     4482.51    196.51 o 
  -5   9   0       57.57        3.49     19.46 o 
  -4   9   0     2061.24     2138.03     85.86 o 
  -3   9   0     1953.81     2071.49    143.35 o 
  -2   9   0     2513.47     2275.77    233.08 o 
  -1   9   0      949.14      947.40     91.24 o 
   0   9   0       24.62        6.45     15.26 o 
   1   9   0    21288.44    20810.62    887.73 o 
   2   9   0       22.17       27.38     46.53 o 
   3   9   0      267.03      311.03     30.99 o 
   4   9   0     3088.56     3163.17    126.78 o 
   5   9   0     1410.09     1350.09     69.31 o 
   6   9   0    13440.50    13046.95    364.19 o 
   7   9   0       39.23       46.87     14.01 o 
   8   9   0     1489.25     1307.57     80.22 o 
   9   9   0     1187.77     1397.89    133.19 o 
  10   9   0     1759.89     2017.12    187.00 o 
  11   9   0      203.86      318.10     79.34 o 
  -9  10   0      200.54      156.64    119.40 o 
  -8  10   0        2.68       53.54     26.76 o 
  -7  10   0     2731.42     2945.82    249.80 o 
  -6  10   0       73.84       77.11     27.24 o 
  -5  10   0      901.83      900.54     77.75 o 
  -4  10   0     5271.79     4897.50    355.28 o 
  -3  10   0      928.34      882.70     70.18 o 
  -2  10   0      204.83      165.12     26.09 o 
  -1  10   0        5.20       -3.78     16.32 o 
   0  10   0     9197.74     9259.33    370.28 o 
   1  10   0     3781.99     3876.45    146.81 o 
   2  10   0      784.02      799.71     93.43 o 
   3  10   0     1534.47     1601.07     79.51 o 
   4  10   0       91.46       98.38     26.40 o 
   5  10   0     7758.54     7953.76    353.23 o 
   6  10   0       11.68       13.45     13.22 o 
   7  10   0     1305.96     1266.59     45.83 o 
   8  10   0     2487.12     2234.21    130.67 o 
   9  10   0      711.17      578.91    145.52 o 
  10  10   0      133.27      123.66     57.74 o 
  -8  11   0     1469.04     1601.81    104.86 o 
  -7  11   0      108.05       61.57     34.62 o 
  -6  11   0      203.93      222.48     44.51 o 
  -5  11   0     4332.13     3939.08    255.50 o 
  -4  11   0       55.78       64.14     24.03 o 
  -3  11   0      685.88      570.99     55.25 o 
  -2  11   0      529.88      494.45     49.93 o 
  -1  11   0     5040.73     5268.52    226.89 o 
   0  11   0     6399.26     6533.76    285.44 o 
   1  11   0      649.95      738.70     83.99 o 
   2  11   0     2525.87     2736.26    125.11 o 
   3  11   0        8.67       33.33     23.66 o 
   4  11   0     6486.53     6329.70    261.38 o 
   5  11   0      252.62      298.36     42.13 o 
   6  11   0       26.47       14.61     35.58 o 
   7  11   0     5720.38     5388.56    236.72 o 
   8  11   0       41.92       34.89     22.14 o 
   9  11   0       45.04       21.97     31.34 o 
  10  11   0      182.36      164.09     66.07 o 
  -7  12   0       18.37        7.97     25.49 o 
  -6  12   0     2182.50     2096.61    153.20 o 
  -5  12   0      117.44      101.29     29.71 o 
  -4  12   0       37.57       38.81     38.77 o 
  -3  12   0     1901.02     1935.78    273.05 o 
  -2  12   0      111.82       84.86     26.49 o 
  -1  12   0     2954.07     3055.32    159.94 o 
   0  12   0      286.06      318.85     39.37 o 
   1  12   0     1843.25     1963.72    103.26 o 
   2  12   0     3154.77     3339.86    153.23 o 
   3  12   0     2889.96     3000.34    147.84 o 
   4  12   0       46.21       23.80     26.47 o 
   5  12   0       82.62       95.71     33.22 o 
   6  12   0     2951.38     2949.29    104.83 o 
   7  12   0      556.62      568.45     48.44 o 
   8  12   0       17.16       19.09     15.90 o 
   9  12   0     1207.84     1150.95    111.66 o 
  -6  13   0      598.20      439.62    310.57 o 
  -5  13   0        7.16        8.37     39.35 o 
  -4  13   0     2111.39     2087.66    213.91 o 
  -3  13   0      149.95      159.77     38.02 o 
  -2  13   0     1888.48     1974.44    193.54 o 
  -1  13   0        1.11       18.99     23.93 o 
   0  13   0     2852.95     3088.14    176.61 o 
   1  13   0     3779.68     4053.72    302.68 o 
   2  13   0      209.48      267.89     64.89 o 
   3  13   0      357.90      386.39     61.12 o 
   4  13   0      993.47      901.25     93.64 o 
   5  13   0     4462.97     4346.15    232.58 o 
   6  13   0     2151.87     2028.11    118.12 o 
   7  13   0        6.50       14.80     18.18 o 
   8  13   0     1627.72     1641.40    160.71 o 
  -5  14   0      995.82      962.79    191.47 o 
  -4  14   0      777.73      711.72     86.55 o 
  -3  14   0      533.03      581.77     68.42 o 
  -2  14   0      117.19      142.26     33.56 o 
  -1  14   0      118.05      121.71     34.53 o 
   0  14   0     2397.33     2838.32    180.14 o 
   1  14   0       15.82       30.69     28.42 o 
   2  14   0      326.57      376.53     54.84 o 
   3  14   0     2115.48     2336.54    145.55 o 
   4  14   0     1421.81     1706.31    150.04 o 
   5  14   0      705.30      707.98    107.07 o 
   6  14   0      127.79      102.78     42.05 o 
   7  14   0     4148.07     3966.78    316.47 o 
   8  14   0      394.78      347.77     68.85 o 
  -4  15   0       31.01       36.58     31.51 o 
  -3  15   0      416.96      495.03     59.46 o 
  -2  15   0       24.24       83.36     51.89 o 
  -1  15   0     1908.14     2143.69    157.99 o 
   0  15   0       25.89       -6.22     27.42 o 
   1  15   0      279.21      282.48     49.98 o 
   2  15   0     1834.64     2166.59    175.39 o 
   3  15   0        1.15      -42.71     42.71 o 
   4  15   0      304.46      325.12     60.35 o 
   5  15   0      129.48      107.13     46.52 o 
   6  15   0     1940.63     2107.79    199.37 o 
   7  15   0     1995.79     1920.56    188.45 o 
  -3  16   0      682.95      613.29     87.75 o 
  -2  16   0     1335.11     1322.33    103.70 o 
  -1  16   0       81.89       90.07     51.14 o 
   0  16   0        3.83       -0.37     31.41 o 
   1  16   0     3437.31     3981.31    232.68 o 
   2  16   0      166.52      196.08     50.59 o 
   3  16   0        2.15       16.56     65.14 o 
   4  16   0      176.24      187.23     54.07 o 
   5  16   0      541.01      620.47     88.13 o 
   0  17   0     2359.89     2594.05    177.84 o 
   1  17   0      622.69      677.17     86.23 o 
   2  17   0       24.14        5.51     78.93 o 
   3  17   0      862.09      779.33    133.94 o 
  -4 -16   1      574.90      689.13    120.61 o 
  -3 -16   1     2230.24     2631.09    187.02 o 
  -2 -16   1      219.82      185.46     59.89 o 
  -1 -16   1       27.59        7.21     50.16 o 
   0 -16   1       96.62      118.96     41.66 o 
   1 -16   1     1950.83     2130.32    191.95 o 
   2 -16   1      427.14      487.11     96.00 o 
  -6 -15   1       94.82       75.13     82.02 o 
  -5 -15   1      398.67      489.68     92.78 o 
  -4 -15   1     2089.58     2389.27    200.41 o 
  -3 -15   1       68.46       85.53     40.48 o 
  -2 -15   1       30.11       42.00     34.36 o 
  -1 -15   1     1035.98     1355.34    125.08 o 
   0 -15   1     1905.62     2330.41    173.62 o 
   1 -15   1     1479.70     1614.33    112.14 o 
   2 -15   1       47.06       61.51     56.00 o 
   3 -15   1     1704.60     1698.93    175.79 o 
   4 -15   1      276.09      237.95     46.16 o 
  -7 -14   1       78.74      137.52     50.43 o 
  -6 -14   1       13.54       52.24     46.77 o 
  -5 -14   1     3415.14     3600.01    260.74 o 
  -4 -14   1      523.59      714.36    191.19 o 
  -3 -14   1      233.50      280.86     49.92 o 
  -2 -14   1     1682.86     2154.89    290.97 o 
  -1 -14   1      345.95      371.11     60.60 o 
   0 -14   1     1421.82     1431.08    113.98 o 
   1 -14   1       34.25       66.61     44.77 o 
   2 -14   1     3617.60     3696.13    241.36 o 
   3 -14   1     1625.49     1609.19     99.69 o 
   4 -14   1      219.95      266.65     52.54 o 
   5 -14   1      172.56      171.76     40.70 o 
  -8 -13   1      123.75       70.11     42.04 o 
  -7 -13   1      402.97      366.07     36.32 o 
  -6 -13   1     1516.82     1413.82    146.14 o 
  -5 -13   1      458.62      570.44     95.89 o 
  -4 -13   1      143.97      182.22     43.51 o 
  -3 -13   1     4985.51     5058.74    248.51 o 
  -2 -13   1        6.60       -4.63     24.63 o 
  -1 -13   1      236.60      283.50     42.87 o 
   0 -13   1      566.67      585.41     55.00 o 
   1 -13   1      561.24      661.95     67.87 o 
   2 -13   1     2400.83     2610.84    181.25 o 
   3 -13   1        0.24      -24.34     28.89 o 
   4 -13   1      486.94      474.81     72.03 o 
   5 -13   1      506.19      463.61    133.15 o 
   6 -13   1     1484.38     1365.61    801.53 o 
  -9 -12   1      378.78      387.13     77.53 o 
  -8 -12   1     2646.50     2630.91    203.51 o 
  -7 -12   1     1263.29     1153.67    104.66 o 
  -6 -12   1      167.13      143.03     25.85 o 
  -5 -12   1        7.53      -12.14     31.97 o 
  -4 -12   1     7663.04     7488.98    374.08 o 
  -3 -12   1     2603.03     2659.30    210.67 o 
  -2 -12   1        1.50      -34.25     42.18 o 
  -1 -12   1     1746.86     1805.56    152.44 o 
   0 -12   1     1062.18     1123.74    112.30 o 
   1 -12   1     3957.72     3990.78    168.61 o 
   2 -12   1        0.08       -7.69     24.05 o 
   3 -12   1     2476.80     2236.91    103.34 o 
   4 -12   1     2046.70     1937.33    152.90 o 
   5 -12   1      489.94      398.12     71.55 o 
   6 -12   1      119.89      176.75     49.72 o 
   7 -12   1        6.65       14.26     25.46 o 
  -9 -11   1     3890.37     4098.52    334.06 o 
  -8 -11   1       37.99      -32.92     32.92 o 
  -7 -11   1       48.81       43.37     15.14 o 
  -6 -11   1      916.42      963.69     69.42 o 
  -5 -11   1     8105.90     8174.18    350.31 o 
  -4 -11   1     4832.93     4947.34    214.17 o 
  -3 -11   1      539.76      669.15     83.21 o 
  -2 -11   1     6459.56     6456.81    301.96 o 
  -1 -11   1      170.44      217.17     33.65 o 
   0 -11   1     3878.62     4082.09    191.62 o 
   1 -11   1      192.50      223.39     31.27 o 
   2 -11   1      839.30      794.28     52.49 o 
   3 -11   1     9166.77     8705.06    876.87 o 
   4 -11   1      140.50      109.61     39.38 o 
   5 -11   1      172.77      128.50     28.06 o 
   6 -11   1      734.65      757.70    101.50 o 
   7 -11   1     1609.76     1619.94    153.84 o 
   8 -11   1      539.97      531.07    128.31 o 
 -10 -10   1     3205.75     3344.34    286.11 o 
  -9 -10   1      254.01      249.97     66.82 o 
  -8 -10   1        5.14      -15.92     15.92 o 
  -7 -10   1     2589.74     2424.38    181.00 o 
  -6 -10   1     2420.19     2309.54    104.57 o 
  -5 -10   1     7794.28     7805.27    312.84 o 
  -4 -10   1        8.52       15.18     21.01 o 
  -3 -10   1     3903.48     3926.74    173.40 o 
  -2 -10   1     2475.01     2354.73    121.75 o 
  -1 -10   1     4376.92     4516.25    221.63 o 
   0 -10   1      503.57      588.16     43.78 o 
   1 -10   1        3.70       20.44     25.65 o 
   2 -10   1     8152.01     7763.87    364.33 o 
   3 -10   1      677.16      625.22     41.98 o 
   4 -10   1      100.12      104.32     23.63 o 
   5 -10   1     1101.87     1006.38     56.23 o 
   6 -10   1      383.51      374.11     70.01 o 
   7 -10   1      901.02      947.01     76.79 o 
   8 -10   1       50.58       23.60     23.93 o 
   9 -10   1     1150.66     1018.62    124.02 o 
 -10  -9   1      716.12      732.39    165.63 o 
  -9  -9   1      260.22      118.13     84.61 o 
  -8  -9   1     4448.62     3939.18    318.90 o 
  -7  -9   1      468.14      555.26     82.37 o 
  -6  -9   1     6226.78     6117.67    248.18 o 
  -5  -9   1       93.12       81.76     25.28 o 
  -4  -9   1     2439.90     2522.54    122.38 o 
  -3  -9   1     4597.03     4645.24    187.08 o 
  -2  -9   1      514.48      604.61     49.76 o 
  -1  -9   1      461.39      497.01     36.87 o 
   0  -9   1     2069.36     2055.31     92.69 o 
   1  -9   1     8626.19     8853.57    342.37 o 
   2  -9   1     1249.57     1112.36     72.33 o 
   3  -9   1      212.13      212.98     25.41 o 
   4  -9   1     3385.52     3230.28    118.21 o 
   5  -9   1      300.90      329.48     30.48 o 
   6  -9   1      863.20      864.91     72.39 o 
   7  -9   1      186.69      170.92     27.33 o 
   8  -9   1     1580.34     1639.39    104.16 o 
   9  -9   1     1783.43     1724.39    143.99 o 
 -11  -8   1     1386.34     1406.33    156.73 o 
 -10  -8   1       30.03       -0.82     35.02 o 
  -9  -8   1     5762.14     5612.37    356.29 o 
  -8  -8   1     3182.20     2781.64    232.54 o 
  -7  -8   1     1892.37     1748.26     42.44 o 
  -6  -8   1      604.21      631.90     67.45 o 
  -5  -8   1      932.54      924.61     31.00 o 
  -4  -8   1    10885.83    10974.88    372.10 o 
  -3  -8   1      261.07      314.86     27.66 o 
  -2  -8   1      658.00      651.30     44.54 o 
  -1  -8   1    13302.85    12698.15    510.33 o 
   0  -8   1     6058.22     5958.80    205.55 o 
   1  -8   1      235.01      263.68     23.52 o 
   2  -8   1        0.18      -16.93     16.93 o 
   3  -8   1    10456.51     9856.20    316.30 o 
   4  -8   1      997.89      925.59     43.58 o 
   5  -8   1     1230.64     1348.07     60.80 o 
   6  -8   1      563.92      552.53     37.17 o 
   7  -8   1     1127.65     1154.68     71.14 o 
   8  -8   1     6313.89     5796.77    220.86 o 
   9  -8   1       40.19       45.06     27.10 o 
  10  -8   1      224.52      140.59     79.49 o 
 -11  -7   1        0.45       11.62     39.16 o 
 -10  -7   1     2342.23     2403.01    187.08 o 
  -9  -7   1     2887.12     2852.47    193.65 o 
  -8  -7   1        8.47      -13.19     29.15 o 
  -7  -7   1      265.78      247.68     13.24 o 
  -6  -7   1      158.29      141.99     22.24 o 
  -5  -7   1     9467.82     9251.42    207.36 o 
  -4  -7   1      166.79      180.37     21.89 o 
  -3  -7   1     4694.20     4979.58    143.07 o 
  -2  -7   1    11407.31    11060.87    332.43 o 
  -1  -7   1     1524.59     1385.10     49.18 o 
   0  -7   1     5452.51     5454.88    153.02 o 
   1  -7   1     2964.51     2911.32    167.14 o 
   2  -7   1     3671.53     3190.37    271.29 o 
   3  -7   1     6142.18     5893.20    215.95 o 
   4  -7   1      705.30      695.89     39.86 o 
   5  -7   1     1269.91     1373.88     77.06 o 
   6  -7   1      127.72      127.82     23.35 o 
   7  -7   1     2973.18     2997.16    138.51 o 
   8  -7   1      169.33      130.15     42.64 o 
   9  -7   1      162.14      193.95     74.52 o 
  10  -7   1     1378.97     1416.72    182.22 o 
 -11  -6   1     1271.18     1137.11    112.58 o 
 -10  -6   1     2776.17     2994.77    310.74 o 
  -9  -6   1       16.88        3.36     28.55 o 
  -8  -6   1     1978.75     2051.76    132.55 o 
  -7  -6   1     1763.27     1738.09     40.64 o 
  -6  -6   1     1091.46     1064.66     23.86 o 
  -5  -6   1        4.08        3.57      6.39 o 
  -4  -6   1     1933.74     1827.50     59.03 o 
  -3  -6   1    17236.15    16982.46    548.57 o 
  -2  -6   1      413.57      423.61     22.88 o 
  -1  -6   1      721.98      564.84     26.89 o 
   0  -6   1     1338.70     1156.23     39.40 o 
   1  -6   1    23276.58    21044.44   1186.16 o 
   2  -6   1     9926.38     9378.83    556.84 o 
   3  -6   1        5.59      -17.65     18.98 o 
   4  -6   1     5415.58     5693.80    151.77 o 
   5  -6   1      570.05      592.87     29.11 o 
   6  -6   1     6622.92     6593.69    195.51 o 
   7  -6   1       70.06       28.98     30.34 o 
   8  -6   1     1023.27      998.76     60.50 o 
   9  -6   1     4442.49     4705.64    367.24 o 
  10  -6   1       31.84       58.11     57.89 o 
 -11  -5   1     2345.15     2205.40    156.50 o 
 -10  -5   1        0.91      -26.55     26.55 o 
  -9  -5   1     2810.39     2841.07    260.59 o 
  -8  -5   1     5363.00     5004.90    377.48 o 
  -7  -5   1      299.37      345.31     70.71 o 
  -6  -5   1      201.22      214.01     13.42 o 
  -5  -5   1      102.97      107.50     10.16 o 
  -4  -5   1    24356.05    23977.61    648.28 o 
  -3  -5   1    11234.35    11019.20    299.72 o 
  -2  -5   1      133.36      146.75     17.12 o 
  -1  -5   1    35522.32    32871.16   1273.39 o 
   0  -5   1     7122.24     6557.37    155.75 o 
   1  -5   1    13285.53    11750.45    919.32 o 
   2  -5   1      578.41      703.38     25.67 o 
   3  -5   1     4039.54     4333.81    157.22 o 
   4  -5   1     8437.15     8668.54    220.93 o 
   5  -5   1     2256.08     2315.12     62.78 o 
   6  -5   1      649.66     1209.52    191.11 o 
   7  -5   1      212.68      277.22     37.08 o 
   8  -5   1     6149.32     5829.49    272.43 o 
   9  -5   1      253.18      308.01     45.22 o 
  10  -5   1        4.31       91.97     97.33 o 
  11  -5   1     1331.12     1106.84    736.00 o 
 -11  -4   1        0.31       83.16     69.62 o 
 -10  -4   1      388.54      511.72     50.67 o 
  -9  -4   1     8129.56     7971.05    423.78 o 
  -8  -4   1      187.23      201.20     62.56 o 
  -6  -4   1     1013.90     1415.19    119.74 o 
  -5  -4   1     8562.94     7808.84    139.17 o 
  -4  -4   1    25659.88    25274.58    691.55 o 
  -3  -4   1     4830.89     4980.75    111.92 o 
  -2  -4   1     6039.85     5627.05    121.28 o 
  -1  -4   1     3460.38     3398.63     70.85 o 
   0  -4   1    13755.37    12119.04    303.96 o 
   1  -4   1       30.41       30.86      8.87 o 
   2  -4   1    30130.96    30296.80   1079.19 o 
   3  -4   1    16092.50    16114.62    472.72 o 
   4  -4   1      533.49      524.75     19.52 o 
   5  -4   1     1756.79     1802.91     53.03 o 
   6  -4   1      555.54      667.25     73.34 o 
   7  -4   1     2981.53     2898.36    126.42 o 
   8  -4   1      861.36      928.55     64.61 o 
   9  -4   1        0.22       -3.86     25.67 o 
  10  -4   1     1568.85     1665.84     86.73 o 
  11  -4   1       16.19      -20.71     28.18 o 
 -12  -3   1       19.53       -0.68     35.46 o 
 -11  -3   1        1.41        3.48     34.98 o 
 -10  -3   1     5184.48     5559.60    246.74 o 
  -9  -3   1      967.21      777.79     73.84 o 
  -8  -3   1      619.62      522.71     52.97 o 
  -7  -3   1     4227.54     4007.79    810.61 o 
  -6  -3   1     7008.61     6882.11    364.59 o 
  -5  -3   1     1657.27     1420.76     93.95 o 
  -4  -3   1      603.04      596.87     40.86 o 
  -3  -3   1     4734.15     4492.55     80.28 o 
  -2  -3   1     4247.70     4133.75     91.67 o 
  -1  -3   1     7368.32     6859.39    151.64 o 
   0  -3   1     2301.93     2160.97     62.05 o 
   1  -3   1    11714.66    11070.63    451.57 o 
   2  -3   1    46649.73    48017.22   2112.19 o 
   3  -3   1     1314.99     1369.82     28.18 o 
   4  -3   1     4972.42     5402.41    127.53 o 
   5  -3   1     4105.86     3742.51     84.21 o 
   6  -3   1     3957.05     3845.34    104.75 o 
   7  -3   1     3547.88     3362.35    196.08 o 
   8  -3   1        0.08       -1.85     17.60 o 
   9  -3   1     4798.69     4849.06    220.51 o 
  10  -3   1      978.86      960.19     47.30 o 
  11  -3   1      377.19      348.97     65.23 o 
 -12  -2   1      151.12      142.44     47.39 o 
 -11  -2   1     2977.58     3260.92    161.81 o 
 -10  -2   1     1229.40     1211.95     45.87 o 
  -9  -2   1       40.97      103.98     17.73 o 
  -8  -2   1     8133.66     8525.14    279.86 o 
  -7  -2   1      105.13      109.05     13.22 o 
  -6  -2   1     1866.60     2005.89     50.14 o 
  -5  -2   1     2456.20     2897.94    106.15 o 
  -4  -2   1     3733.79     4009.98     71.67 o 
  -3  -2   1    20874.63    20125.24    446.69 o 
  -2  -2   1     1131.08     1179.75     16.61 o 
  -1  -2   1     1891.74     1632.21     31.62 o 
   0  -2   1     7044.12     7192.88    121.99 o 
   1  -2   1    30683.91    30429.67    961.08 o 
   2  -2   1    30951.81    33480.21   1141.04 o 
   3  -2   1     7510.85     7467.85    209.97 o 
   4  -2   1    39795.94    41513.96   1717.61 o 
   5  -2   1      849.76      906.20     37.00 o 
   6  -2   1     4528.10     4480.71    157.97 o 
   7  -2   1      267.93      303.62     38.06 o 
   8  -2   1     5518.72     5485.43    171.08 o 
   9  -2   1     4546.50     4608.77    155.76 o 
  10  -2   1       27.23       24.00     20.78 o 
  11  -2   1      269.95      268.16     36.49 o 
  12  -2   1       20.76        0.93     31.60 o 
 -12  -1   1      685.56      635.59     79.62 o 
 -11  -1   1     1528.86     1619.14     97.39 o 
 -10  -1   1       18.02       27.00     14.83 o 
  -9  -1   1     3979.32     4263.27    178.21 o 
  -8  -1   1     1546.14     1589.42     53.36 o 
  -7  -1   1      287.62      269.90     14.99 o 
  -6  -1   1      746.43      836.98     21.72 o 
  -5  -1   1     5481.50     5878.26    119.09 o 
  -4  -1   1    24784.23    28279.98    978.41 o 
  -3  -1   1     1967.35     2032.72    101.85 o 
  -2  -1   1     3455.19     3506.74     41.12 o 
  -1  -1   1    22003.77    21839.34    562.94 o 
   1  -1   1    11756.48    13716.12    531.43 o 
   2  -1   1     3170.38     3063.15     47.45 o 
   3  -1   1    11357.42    11878.85    280.93 o 
   4  -1   1     4601.55     4916.04    138.94 o 
   5  -1   1     5092.36     5128.45    162.56 o 
   6  -1   1     2654.10     2930.10    126.22 o 
   7  -1   1     6866.48     6553.80    184.83 o 
   8  -1   1    11463.97    11347.05    307.41 o 
   9  -1   1       35.17       43.92     16.29 o 
  10  -1   1      641.07      651.48     82.01 o 
  11  -1   1      483.59      436.87     38.53 o 
  12  -1   1     1221.93     1216.20     81.61 o 
 -12   0   1      120.84      102.26     35.74 o 
 -11   0   1        3.94       -8.25     17.75 o 
 -10   0   1     4412.70     4317.19    131.81 o 
  -9   0   1     1491.35     1477.14     55.59 o 
  -8   0   1       40.45       31.10     14.76 o 
  -7   0   1      971.33     1016.98     37.57 o 
  -6   0   1      902.25      882.40     28.74 o 
  -5   0   1    22853.87    25600.38    918.29 o 
  -4   0   1     1039.40     1309.39     49.44 o 
  -3   0   1    11342.26    13334.75    477.22 o 
   2   0   1    32840.22    38825.70   3236.02 o 
   3   0   1    11154.07    11531.02    254.77 o 
   4   0   1       55.76       63.75      8.22 o 
   5   0   1     9495.71    10482.60    550.81 o 
   6   0   1      215.06      214.96     19.26 o 
   7   0   1     8376.64     8716.17    213.78 o 
   8   0   1       44.65       76.24     27.99 o 
   9   0   1     2677.39     2498.34     84.82 o 
  10   0   1     4167.59     4072.81    135.45 o 
  11   0   1      333.58      252.34     30.94 o 
  12   0   1       80.43       67.35     34.24 o 
 -11   1   1      622.27      665.17     46.56 o 
 -10   1   1     2304.96     2385.69     84.97 o 
  -9   1   1     1129.41     1112.96     48.81 o 
  -8   1   1     6762.89     6731.58    172.06 o 
  -7   1   1     1714.14     1667.61     52.53 o 
  -6   1   1     5784.13     5657.81    224.78 o 
  -5   1   1     3021.47     3481.38    127.36 o 
  -4   1   1     6090.08     6670.37    224.78 o 
  -3   1   1    32833.46    34913.13   1332.45 o 
  -2   1   1     1368.89     1478.06     58.71 o 
  -1   1   1    12790.35    14393.11    616.82 o 
   2   1   1    22573.98    24407.97    485.08 o 
   3   1   1     2639.97     2979.50     41.36 o 
   4   1   1     9202.24     9979.14    232.59 o 
   5   1   1     4170.27     4459.60    101.63 o 
   6   1   1    13028.13    14386.23    339.03 o 
   7   1   1     1464.68     1566.59     42.80 o 
   8   1   1       60.82       88.67     12.94 o 
   9   1   1     9810.77    10380.33    352.46 o 
  10   1   1       12.07       27.75     14.44 o 
  11   1   1        9.36       18.64     17.49 o 
  12   1   1      279.33      199.81     56.58 o 
 -11   2   1     1387.44     1470.53    111.53 o 
 -10   2   1       20.93       10.44     18.68 o 
  -9   2   1     1280.56     1205.31    108.54 o 
  -8   2   1    10769.97    10496.78    610.52 o 
  -7   2   1      474.29      538.21     45.82 o 
  -6   2   1     1029.59     1003.66     56.84 o 
  -5   2   1      180.99      222.02     24.22 o 
  -4   2   1    19496.00    19953.98    810.63 o 
  -3   2   1     2455.13     2458.78     85.69 o 
  -2   2   1      205.25      206.74     11.00 o 
  -1   2   1     3922.63     3822.22     68.56 o 
   1   2   1    32209.85    32045.25   1034.35 o 
   2   2   1      478.20      442.77      7.19 o 
   3   2   1    30422.82    30775.74    731.09 o 
   4   2   1    14673.88    14449.27    294.43 o 
   5   2   1    11114.09    11572.17    290.93 o 
   6   2   1      112.52      128.60     11.44 o 
   7   2   1       22.79       24.02      8.95 o 
   8   2   1     4148.54     4433.67    127.82 o 
   9   2   1     2966.95     3196.12     90.29 o 
  10   2   1        3.51        3.25     14.94 o 
  11   2   1     1832.24     1961.75    112.39 o 
  12   2   1      370.27      297.07     42.40 o 
 -11   3   1        7.89       -8.29     44.47 o 
 -10   3   1      501.63      503.19     41.42 o 
  -9   3   1     4296.83     4198.24    181.45 o 
  -8   3   1       17.07       42.04     41.33 o 
  -7   3   1     2360.28     2142.20    164.77 o 
  -6   3   1      509.06      552.38     65.14 o 
  -5   3   1    10085.23    10429.44    314.63 o 
  -4   3   1     7217.74     7371.27    176.39 o 
  -3   3   1      492.64      556.23     18.85 o 
  -2   3   1    14238.01    14185.99    382.77 o 
  -1   3   1     1433.06     1628.85     65.32 o 
   0   3   1      118.45      112.84     12.04 o 
   1   3   1     6994.92     6427.31    124.78 o 
   2   3   1    13409.00    12904.83    324.97 o 
   3   3   1    26365.47    25504.52    661.02 o 
   4   3   1      272.25      290.13      8.51 o 
   5   3   1     1151.75     1150.87     24.78 o 
   6   3   1     4347.74     4466.18    102.84 o 
   7   3   1     9232.89     8722.46    251.56 o 
   8   3   1     1032.83      978.64     44.74 o 
   9   3   1     2032.54     1899.02     54.91 o 
  10   3   1     3552.54     3223.05    142.39 o 
  11   3   1       32.26       26.97     14.49 o 
  12   3   1      775.52      739.83    122.22 o 
 -11   4   1      104.77       86.54     38.97 o 
 -10   4   1     4521.82     4580.31    191.54 o 
  -9   4   1      410.70      424.17     46.04 o 
  -8   4   1       11.33      -30.42     30.42 o 
  -7   4   1     6258.63     5958.60    272.84 o 
  -6   4   1     2350.10     2407.70     87.19 o 
  -5   4   1     1901.20     1789.81    171.76 o 
  -4   4   1       11.91       17.78     11.95 o 
  -3   4   1    10865.24    10370.78    329.78 o 
  -2   4   1    11918.24    12087.47    469.26 o 
  -1   4   1     2750.94     2839.32     78.24 o 
   0   4   1     6428.94     6037.39    362.61 o 
   1   4   1     5656.77     5477.04    170.26 o 
   2   4   1    12936.51    12022.89    296.41 o 
   3   4   1     4443.32     4907.58     90.46 o 
   4   4   1     4431.62     4558.79     79.22 o 
   5   4   1    11243.74    10970.86    247.05 o 
   6   4   1     2178.11     2206.78     49.33 o 
   7   4   1     1762.61     1645.76     41.52 o 
   8   4   1       47.60       41.78     15.83 o 
   9   4   1     6825.22     6283.64    178.59 o 
  10   4   1      513.46      558.25     46.68 o 
  11   4   1      679.53      680.67     71.76 o 
  12   4   1      357.87      256.60     46.79 o 
 -11   5   1     1566.47     1573.75    228.67 o 
 -10   5   1      668.41      583.54     53.82 o 
  -9   5   1      196.27      192.83     43.61 o 
  -8   5   1     3727.00     3747.27    197.62 o 
  -7   5   1      868.10      825.29     42.89 o 
  -6   5   1      429.77     1170.85     75.42 o 
  -5   5   1      902.51     1005.13     38.58 o 
  -4   5   1     8703.06     8749.47    284.93 o 
  -3   5   1    17325.89    17749.80    549.89 o 
  -2   5   1       98.83      120.93     12.99 o 
  -1   5   1     7705.58     9440.09   1958.19 o 
   0   5   1     2221.10     1775.94     93.80 o 
   1   5   1    19307.75    16412.49    480.61 o 
   2   5   1     8948.87     8866.10    220.36 o 
   3   5   1     1262.06     1409.18     39.41 o 
   4   5   1    28613.95    27945.45    809.91 o 
   5   5   1      819.26      887.05     20.88 o 
   6   5   1     1354.99     1257.27     30.97 o 
   7   5   1       89.41       78.47     19.26 o 
   8   5   1    15385.57    14966.50    780.11 o 
   9   5   1     2434.03     2313.02    133.82 o 
  10   5   1       33.20       37.52     31.06 o 
  11   5   1      722.81      743.16     63.18 o 
  12   5   1       35.63       32.71     35.61 o 
 -10   6   1       13.23       22.83     35.20 o 
  -9   6   1     3885.32     4160.44    247.66 o 
  -8   6   1      501.73      470.69     38.65 o 
  -7   6   1     1461.76     1638.25     81.87 o 
  -6   6   1     1454.92     1832.79     70.08 o 
  -5   6   1     1806.05     1890.08     63.62 o 
  -4   6   1    11477.47    11807.11    392.30 o 
  -3   6   1        0.08       15.20     13.70 o 
  -2   6   1     8154.36     9663.34    763.35 o 
  -1   6   1     9679.96     9091.95    289.44 o 
   0   6   1    13548.84    12653.34    899.96 o 
   1   6   1     2259.64     2276.77    239.08 o 
   2   6   1      842.68      948.83     35.36 o 
   3   6   1    22470.94    21506.68    732.87 o 
   4   6   1      819.89      783.48     21.28 o 
   5   6   1       76.38       47.10     13.11 o 
   6   6   1     3827.67     3703.69     80.35 o 
   7   6   1     5387.36     5131.10    111.33 o 
   8   6   1     4145.40     4069.37    208.83 o 
   9   6   1       84.39       80.53     33.00 o 
  10   6   1     2547.82     2332.23    159.50 o 
  11   6   1     1383.94     1407.62     93.09 o 
  12   6   1     1025.84      968.94     98.15 o 
 -10   7   1     1715.75     1965.21    254.23 o 
  -9   7   1      963.98     1133.00    104.79 o 
  -8   7   1       56.83       48.62     25.67 o 
  -7   7   1     3163.66     3067.93    180.67 o 
  -6   7   1      157.88      189.94     23.98 o 
  -5   7   1     3982.49     4007.65    184.24 o 
  -4   7   1      215.07      229.05     23.14 o 
  -3   7   1      581.81     1448.22    473.36 o 
  -2   7   1     5387.39     5131.50    162.20 o 
  -1   7   1     4102.94     4152.94    197.19 o 
   0   7   1       70.27       78.25     18.35 o 
   1   7   1      779.68      789.42     35.15 o 
   2   7   1    34037.52    31462.77   1891.76 o 
   3   7   1     5709.11     5990.67    227.87 o 
   4   7   1      140.41      144.44     44.51 o 
   5   7   1     4672.65     4807.13    105.72 o 
   6   7   1      284.30      257.59     19.76 o 
   7   7   1    10546.61     9960.35    282.60 o 
   8   7   1      527.25      471.14     24.46 o 
   9   7   1     1615.89     1397.51    174.60 o 
  10   7   1     4160.18     3948.32    372.47 o 
  11   7   1      141.98      137.97     51.09 o 
 -10   8   1     1411.31     1412.46    137.19 o 
  -9   8   1        0.76      -25.08     33.37 o 
  -8   8   1     3048.97     2848.98    218.04 o 
  -7   8   1     2651.49     2608.62    111.36 o 
  -6   8   1     1740.16     1811.74     93.77 o 
  -5   8   1       83.53       74.08     28.70 o 
  -4   8   1     2356.39     2308.90    121.19 o 
  -3   8   1    13158.51    12773.17    644.42 o 
  -2   8   1       20.79       25.65     24.06 o 
  -1   8   1       19.66       40.14     18.52 o 
   0   8   1     5950.82     5766.46    274.56 o 
   1   8   1     8338.87     8078.11    246.01 o 
   2   8   1    11834.63    11140.96    472.72 o 
   3   8   1      910.13      813.18     40.76 o 
   4   8   1     6632.18     6776.82    218.74 o 
   5   8   1     1958.87     1983.11     66.96 o 
   6   8   1     6946.22     6586.36    177.99 o 
   7   8   1       32.46        1.32     10.31 o 
   8   8   1      936.48      885.87    115.60 o 
   9   8   1     5804.36     5600.33    330.21 o 
  10   8   1       34.98       95.18     44.40 o 
  11   8   1       41.74       40.96     42.71 o 
  -9   9   1     1015.28     1126.49    120.07 o 
  -8   9   1     1592.68     1580.72    104.65 o 
  -7   9   1      293.81      273.90     35.02 o 
  -6   9   1        4.43       32.87     20.57 o 
  -5   9   1       40.93       23.32     29.72 o 
  -4   9   1    11774.94    11374.79    413.66 o 
  -3   9   1     2119.42     2186.85     84.96 o 
  -2   9   1       58.75       90.11     20.96 o 
  -1   9   1     8368.63     7771.76    582.68 o 
   0   9   1       14.82       49.17     17.82 o 
   1   9   1     8654.56     8500.86    283.69 o 
   2   9   1      607.69      727.69     43.07 o 
   3   9   1     4737.54     4581.34    178.48 o 
   4   9   1     7420.62     7043.83    269.96 o 
   5   9   1        6.80        6.24     16.47 o 
   6   9   1     1482.24     1486.76     78.09 o 
   7   9   1        3.58        1.16     12.12 o 
   8   9   1     7141.17     6813.08    205.40 o 
   9   9   1       51.66       40.21     28.92 o 
  10   9   1       52.88        0.04     34.79 o 
  11   9   1     1661.97     1574.91    165.33 o 
  -9  10   1     2039.74     2138.06    157.14 o 
  -8  10   1       23.10        1.25     21.65 o 
  -7  10   1      144.16      140.74     36.71 o 
  -6  10   1      472.69      456.46     49.84 o 
  -5  10   1     3085.99     3088.22    305.11 o 
  -4  10   1     1811.75     1996.93    111.03 o 
  -3  10   1      415.00      380.86     36.18 o 
  -2  10   1     6615.77     6095.13    734.11 o 
  -1  10   1      353.28      322.83     32.12 o 
   0  10   1     2696.01     2675.25    139.93 o 
   1  10   1      154.67      167.74     32.80 o 
   2  10   1     5356.32     5364.03    196.51 o 
   3  10   1    10210.69     9719.51    438.25 o 
   4  10   1       73.59       80.98     29.46 o 
   5  10   1     2367.74     2431.18    135.69 o 
   6  10   1      820.53      831.26     46.21 o 
   7  10   1     3447.26     3310.89    124.14 o 
   8  10   1      757.92      715.85     44.23 o 
   9  10   1      164.93      114.84     18.13 o 
  10  10   1     2528.41     2406.63    327.63 o 
  -8  11   1      142.94       54.09     58.43 o 
  -7  11   1     1307.33     1498.85    106.88 o 
  -6  11   1      719.82      737.01    126.48 o 
  -5  11   1     1009.61     1135.81     68.87 o 
  -4  11   1      100.12      148.07     29.48 o 
  -3  11   1     8867.00     8270.31    721.65 o 
  -2  11   1     1060.09      978.67    142.06 o 
  -1  11   1      178.29      176.38     35.44 o 
   0  11   1     2559.88     2602.02    112.76 o 
   1  11   1      238.91      296.39     36.31 o 
   2  11   1     5598.16     5658.30    220.77 o 
   3  11   1      318.41      327.60     39.62 o 
   4  11   1      970.48     1005.79     84.39 o 
   5  11   1     2572.43     2384.14    120.79 o 
   6  11   1     1651.47     1609.92     60.41 o 
   7  11   1       10.86       18.90     15.29 o 
   8  11   1       10.55       37.63     22.70 o 
   9  11   1     5223.65     5346.82    272.89 o 
  10  11   1      674.38      597.52    100.68 o 
  -7  12   1        5.82      -46.40     46.40 o 
  -6  12   1      512.81      525.89    113.85 o 
  -5  12   1       15.79        8.16     25.13 o 
  -4  12   1     2159.15     2059.75    173.23 o 
  -3  12   1     4925.36     4608.53    601.74 o 
  -2  12   1      515.73      512.75     47.57 o 
  -1  12   1     5688.26     5959.85    431.37 o 
   0  12   1       11.54       68.26     26.16 o 
   1  12   1     3626.64     4006.21    206.61 o 
   2  12   1      108.02      103.75     29.86 o 
   3  12   1      114.36      108.88     55.18 o 
   4  12   1     5180.90     5071.12    267.77 o 
   5  12   1       17.25       21.75     34.01 o 
   6  12   1      133.34       96.96     21.30 o 
   7  12   1     1181.38     1249.81     79.40 o 
   8  12   1     2595.76     2388.15    175.31 o 
   9  12   1      692.37      669.49     78.40 o 
  -7  13   1        0.74      -25.76     31.20 o 
  -6  13   1      694.66      395.63    361.77 o 
  -5  13   1      473.57      436.59    280.02 o 
  -4  13   1     2385.86     2083.06    348.39 o 
  -3  13   1        0.00       27.57     23.79 o 
  -2  13   1      445.25      353.60     53.50 o 
  -1  13   1     2201.61     2306.20    141.58 o 
   0  13   1     1079.21     1236.28    101.16 o 
   1  13   1       69.56       56.13     34.94 o 
   2  13   1        5.64      130.87     41.38 o 
   3  13   1     4512.69     4874.82    270.53 o 
   4  13   1      169.02      214.47     53.16 o 
   5  13   1        1.80       10.54     34.78 o 
   6  13   1     1037.93      985.83     77.60 o 
   7  13   1      141.91      170.95     28.83 o 
   8  13   1     1859.82     1620.46    129.42 o 
   9  13   1       96.96      138.87     78.23 o 
  -6  14   1       19.07       40.21     44.23 o 
  -5  14   1     1047.79      796.57    574.03 o 
  -4  14   1        0.36      -23.80     27.80 o 
  -3  14   1      911.64      977.29     74.73 o 
  -2  14   1     3643.28     3593.10    178.83 o 
  -1  14   1       48.08       93.99     38.89 o 
   0  14   1      111.31       88.17     42.00 o 
   1  14   1      107.09      122.30     35.28 o 
   2  14   1     4361.80     4654.22    232.29 o 
   3  14   1      962.37     1090.61    149.61 o 
   4  14   1        6.47       26.76     52.33 o 
   5  14   1     2664.28     2804.11    215.93 o 
   6  14   1       77.59       89.09     27.94 o 
   7  14   1     1029.32     1051.84     90.77 o 
   8  14   1       31.41       12.42     25.06 o 
  -4  15   1       74.35      117.90     41.72 o 
  -3  15   1     3092.13     3240.47    179.96 o 
  -2  15   1       10.49       33.88     28.07 o 
  -1  15   1       26.13       79.65     42.51 o 
   0  15   1     1072.77     1256.90    113.16 o 
   1  15   1     1195.05     1331.54    120.62 o 
   2  15   1     1263.10     1409.12    108.44 o 
   3  15   1       22.94      -17.33     35.09 o 
   4  15   1     2117.05     2479.35    243.62 o 
   5  15   1      178.11      199.86     55.51 o 
   6  15   1     1012.26     1261.05    214.86 o 
   7  15   1       63.41       45.53     27.47 o 
  -3  16   1        9.33       16.80     31.19 o 
  -2  16   1      121.73      123.56     39.38 o 
  -1  16   1     1858.79     2060.28    140.31 o 
   0  16   1      108.11      166.99     48.64 o 
   1  16   1      755.92      918.12    111.65 o 
   2  16   1        7.01        3.68     30.60 o 
   3  16   1     2341.68     2832.85    188.78 o 
   4  16   1      868.73      924.71    116.92 o 
   5  16   1      232.53      337.44     68.12 o 
   6  16   1       57.71       33.57     28.68 o 
  -1  17   1       63.20       32.83     42.10 o 
   0  17   1       72.61       84.97     42.15 o 
   1  17   1      227.11      230.96     55.51 o 
   2  17   1     1118.71     1213.91    186.01 o 
   3  17   1     1392.62     1753.11    147.85 o 
   4  17   1       19.66       10.98     37.14 o 
  -3 -16   2        3.64       25.12     77.97 o 
  -2 -16   2       23.29       -7.78     33.25 o 
  -1 -16   2     2870.18     3213.88    205.07 o 
   0 -16   2       18.61      -14.48     46.04 o 
   1 -16   2       28.80       53.19     32.61 o 
  -5 -15   2      520.30      580.91     83.90 o 
  -4 -15   2        3.43       15.70     36.05 o 
  -3 -15   2       19.89      152.03     58.74 o 
  -2 -15   2     2875.05     3293.43    208.53 o 
  -1 -15   2      635.54      797.72     80.65 o 
   0 -15   2       19.19       35.75     31.78 o 
   1 -15   2      538.29      716.81     89.02 o 
   2 -15   2       14.29       41.73     28.55 o 
   3 -15   2     1355.57     1423.51    102.37 o 
   4 -15   2        4.29       24.30     34.40 o 
  -7 -14   2     2313.89     2363.44    187.09 o 
  -6 -14   2       49.18       28.88     31.62 o 
  -5 -14   2       10.92       -2.78     35.39 o 
  -4 -14   2      210.53      335.15     58.73 o 
  -3 -14   2     2671.40     2691.12    195.43 o 
  -2 -14   2     1446.95     1711.04    145.48 o 
  -1 -14   2       40.80       45.50     30.81 o 
   0 -14   2     2019.24     2199.94    183.45 o 
   1 -14   2       47.59       21.96     34.81 o 
   2 -14   2      407.73      539.05     66.05 o 
   3 -14   2        2.29       -7.55     27.54 o 
   4 -14   2      469.56      401.90     60.66 o 
   5 -14   2     1752.56     1800.34    204.01 o 
  -8 -13   2     2668.20     2639.94    194.45 o 
  -7 -13   2      152.08       96.45     52.78 o 
  -6 -13   2      324.56      296.99     53.98 o 
  -5 -13   2     1832.23     1774.99    151.52 o 
  -4 -13   2     2190.78     2213.50    142.90 o 
  -3 -13   2     1786.13     1945.95    125.30 o 
  -2 -13   2       12.65       38.89     66.15 o 
  -1 -13   2     2322.61     2488.73    180.39 o 
   0 -13   2     1273.27     1524.85    113.37 o 
   1 -13   2     1770.77     2000.85    109.95 o 
   2 -13   2       80.89       89.41     36.52 o 
   3 -13   2      168.02      150.79     45.70 o 
   4 -13   2     3347.60     3203.53    195.79 o 
   5 -13   2       64.62       60.65     42.68 o 
   6 -13   2       70.20       45.83     62.76 o 
  -8 -12   2      772.41      752.47    103.49 o 
  -7 -12   2      283.40      302.09     53.49 o 
  -6 -12   2     3695.03     3475.91    205.72 o 
  -5 -12   2       49.26       29.09     41.05 o 
  -4 -12   2     1402.37     1510.87    164.88 o 
  -3 -12   2      372.66      335.90     46.86 o 
  -2 -12   2     3774.58     3853.92    181.00 o 
  -1 -12   2     3194.37     3686.91    206.70 o 
   0 -12   2      352.27      381.24     51.04 o 
   1 -12   2      926.53     1043.56     82.79 o 
   2 -12   2       92.82      109.15     74.18 o 
   3 -12   2     2879.38     2931.34    125.23 o 
   4 -12   2      168.99       87.11     26.34 o 
   5 -12   2        8.87      -21.12     40.83 o 
   6 -12   2     1580.58     1637.30    225.12 o 
   7 -12   2        5.89       46.17     31.91 o 
  -9 -11   2      518.96      600.10    108.49 o 
  -8 -11   2       88.42      110.20     40.22 o 
  -7 -11   2     4293.65     4009.92    279.56 o 
  -6 -11   2      372.90      354.42     38.72 o 
  -5 -11   2      229.01      217.66     39.80 o 
  -4 -11   2     1306.19     1509.71     93.88 o 
  -3 -11   2     1232.33     1217.72    105.59 o 
  -2 -11   2    11397.87    11400.73    523.92 o 
  -1 -11   2      909.24     1041.12    116.19 o 
   0 -11   2     2654.05     2903.04    124.83 o 
   1 -11   2     2456.51     2799.87    137.25 o 
   2 -11   2     3498.74     3460.72    147.82 o 
   3 -11   2       28.40       46.63     26.13 o 
   4 -11   2      107.56      118.23     30.47 o 
   5 -11   2     3187.07     3007.81    238.28 o 
   6 -11   2      333.17      295.93     46.15 o 
   7 -11   2       68.89       32.76     24.84 o 
   8 -11   2      562.71      496.78     86.16 o 
 -10 -10   2      522.44      560.93    105.53 o 
  -9 -10   2       39.99       28.55     45.37 o 
  -8 -10   2     4414.05     4493.91    226.55 o 
  -7 -10   2     2117.53     2095.12    300.02 o 
  -6 -10   2     1735.19     1520.68    100.73 o 
  -5 -10   2     4639.36     4695.71    232.40 o 
  -4 -10   2       83.27       -0.12     36.34 o 
  -3 -10   2     8603.27     8579.07    328.95 o 
  -2 -10   2      135.00      243.89    130.48 o 
  -1 -10   2     2050.22     2072.57    156.45 o 
   0 -10   2     9409.04     9472.48    383.15 o 
   1 -10   2      373.31      341.49     35.56 o 
   2 -10   2      407.09      510.70     75.83 o 
   3 -10   2      607.68      634.15     69.06 o 
   4 -10   2     5246.95     4628.73    304.12 o 
   5 -10   2     1301.42     1265.21     63.05 o 
   6 -10   2       58.58        6.38     21.94 o 
   7 -10   2     1149.84     1118.01     67.86 o 
   8 -10   2        8.87      -27.47     27.83 o 
 -10  -9   2      489.01      459.06     87.60 o 
  -9  -9   2     2054.34     1990.25    174.45 o 
  -8  -9   2     2824.60     2827.61    312.05 o 
  -7  -9   2        9.23       30.63     18.99 o 
  -6  -9   2      312.26      309.11     18.87 o 
  -5  -9   2     4013.93     4151.11    437.03 o 
  -4  -9   2     4217.74     4378.14    190.36 o 
  -3  -9   2        2.03      -13.85     30.10 o 
  -2  -9   2       51.07       52.85     19.63 o 
  -1  -9   2    12619.48    11801.53    722.43 o 
   0  -9   2      262.45      260.96     27.61 o 
   1  -9   2        3.94      -20.10     20.80 o 
   2  -9   2      815.71      830.50     56.41 o 
   3  -9   2     1455.90     1371.04    147.22 o 
   4  -9   2     5881.49     5622.70    448.69 o 
   5  -9   2      123.79      158.76     27.37 o 
   6  -9   2     2888.06     2731.58    123.11 o 
   7  -9   2      737.85      733.61     47.57 o 
   8  -9   2     1942.79     1855.12    105.64 o 
   9  -9   2       34.72        3.93     24.20 o 
 -10  -8   2       17.45       10.09     40.02 o 
  -9  -8   2     1976.90     1788.86    159.87 o 
  -8  -8   2       84.82       61.96     39.28 o 
  -7  -8   2     1866.00     1529.00    104.95 o 
  -6  -8   2     2190.31     2289.48    264.65 o 
  -5  -8   2       41.36       53.32     12.49 o 
  -4  -8   2      896.30      867.03     48.39 o 
  -3  -8   2       88.45      136.35     21.91 o 
  -2  -8   2    11448.86    11062.87    396.77 o 
  -1  -8   2      467.28      476.32     31.90 o 
   0  -8   2      137.08      234.97     64.91 o 
   1  -8   2    15354.73    15432.55    574.94 o 
   2  -8   2       42.60       54.83     27.37 o 
   3  -8   2      386.18      416.80    100.15 o 
   4  -8   2      127.53      184.40     21.71 o 
   5  -8   2     4434.48     4274.52    159.87 o 
   6  -8   2     3831.19     3890.53    187.13 o 
   7  -8   2      363.53      306.83     29.09 o 
   8  -8   2        6.80        3.47     17.46 o 
   9  -8   2       44.26       43.16     25.90 o 
  10  -8   2     1657.24     1696.89    216.49 o 
 -11  -7   2      371.27      331.55     76.39 o 
 -10  -7   2     1024.60     1032.63    117.98 o 
  -9  -7   2      241.73      299.64     61.18 o 
  -8  -7   2     1361.43     1382.79    111.63 o 
  -7  -7   2     5815.14     5271.46    348.01 o 
  -6  -7   2     1003.07      968.49     30.32 o 
  -5  -7   2     1375.00     1316.46     32.53 o 
  -4  -7   2     2861.71     2902.50    270.15 o 
  -3  -7   2     7113.68     7116.14    212.36 o 
  -2  -7   2     4440.13     4840.44    199.95 o 
  -1  -7   2     2237.29     2293.21     70.01 o 
   0  -7   2    17996.73    17940.69    659.56 o 
   1  -7   2      264.16      281.64     33.28 o 
   2  -7   2       49.57       50.78     16.32 o 
   3  -7   2       10.31       26.40     12.95 o 
   4  -7   2     7951.50     7658.24    242.89 o 
   5  -7   2    10382.38    10143.32    347.67 o 
   6  -7   2       89.85       73.61     19.94 o 
   7  -7   2      349.87      364.17     29.66 o 
   8  -7   2      205.52      196.19     31.24 o 
   9  -7   2     2566.72     2416.72    215.44 o 
  10  -7   2      385.60      266.42     51.31 o 
 -11  -6   2      280.54      243.11     61.55 o 
 -10  -6   2      309.02      334.58     66.63 o 
  -9  -6   2       49.81       48.54     37.18 o 
  -8  -6   2     8761.82     8409.60    464.59 o 
  -7  -6   2     1593.45     1508.73    101.91 o 
  -6  -6   2     1478.07     1279.42     68.13 o 
  -5  -6   2     6331.40     5864.86    109.57 o 
  -4  -6   2     1813.63     1723.35     70.07 o 
  -3  -6   2     5362.89     5262.40    161.86 o 
  -2  -6   2      968.10     1129.87    112.52 o 
  -1  -6   2    26032.58    24884.82    898.62 o 
   0  -6   2     5538.73     5599.13    162.52 o 
   1  -6   2     1896.95     1837.82     83.47 o 
   2  -6   2      647.46      612.52     39.36 o 
   3  -6   2     2232.66     2374.45     68.15 o 
   4  -6   2    11657.22    11713.25    406.16 o 
   5  -6   2      882.29      914.74     34.95 o 
   6  -6   2      695.35      675.28     73.58 o 
   7  -6   2     2172.70     2251.76     89.64 o 
   8  -6   2      766.98      772.28     49.69 o 
   9  -6   2      556.42      542.44     61.18 o 
  10  -6   2        0.75      -15.17     29.63 o 
 -11  -5   2      875.55      996.80    101.92 o 
 -10  -5   2      532.69      324.10    181.70 o 
  -9  -5   2     2958.37     3045.37    196.42 o 
  -8  -5   2       24.25       89.43     34.98 o 
  -7  -5   2     1017.33      911.17     76.76 o 
  -6  -5   2    11504.72    11452.17    689.00 o 
  -5  -5   2       11.22        5.70      6.08 o 
  -4  -5   2     1507.34     1349.13     31.08 o 
  -3  -5   2      202.89      184.02     21.67 o 
  -2  -5   2    21522.07    21242.05    781.72 o 
  -1  -5   2    12800.10    12106.57    323.18 o 
   0  -5   2       33.01       41.62     21.47 o 
   1  -5   2     5511.58     5121.79    131.85 o 
   2  -5   2      403.16      418.73     22.59 o 
   3  -5   2    18616.12    18159.07    553.03 o 
   4  -5   2     1946.13     1928.61     56.88 o 
   5  -5   2      100.32      108.98     29.41 o 
   6  -5   2     8610.04     8412.77    234.54 o 
   7  -5   2       49.25       43.96     22.70 o 
   8  -5   2       18.70      588.85     51.01 o 
   9  -5   2       78.69      111.35     25.94 o 
  10  -5   2     2093.29     2198.66    110.50 o 
  11  -5   2     1003.41     1070.49    463.62 o 
 -11  -4   2     2186.17     2229.39    157.20 o 
 -10  -4   2      338.56      366.50     54.72 o 
  -9  -4   2      203.97      243.85     45.90 o 
  -8  -4   2      191.00      162.08     39.73 o 
  -7  -4   2    19196.39    19088.49   1066.30 o 
  -6  -4   2     1103.57     1166.45     70.22 o 
  -5  -4   2      607.76      716.78     33.58 o 
  -4  -4   2     3676.97     3365.58     76.62 o 
  -3  -4   2     5301.65     5057.30    152.55 o 
  -2  -4   2    30133.15    29325.55   1058.37 o 
  -1  -4   2      169.67      172.08     12.67 o 
   0  -4   2    19042.35    18345.51    529.10 o 
   1  -4   2    11067.77     9759.22    225.68 o 
   2  -4   2    24339.87    24147.96    780.54 o 
   3  -4   2      218.36      229.57     19.90 o 
   4  -4   2       38.95       48.12     14.76 o 
   5  -4   2    13504.14    13876.81    390.95 o 
   6  -4   2       47.61       68.38     14.52 o 
   7  -4   2      390.91      428.75     35.80 o 
   8  -4   2     2674.39     2677.12    122.31 o 
   9  -4   2     1901.61     1962.44    176.78 o 
  10  -4   2     2134.80     2169.49    102.35 o 
  11  -4   2        6.66       23.52     21.99 o 
 -11  -3   2        5.55        6.42     37.97 o 
 -10  -3   2      179.76      181.22     36.71 o 
  -9  -3   2      176.61      804.84    303.45 o 
  -8  -3   2     8421.67     9000.29    395.20 o 
  -7  -3   2     6137.09     6171.02    291.72 o 
  -6  -3   2       16.21        8.63     18.69 o 
  -5  -3   2      523.52      407.12     33.93 o 
  -4  -3   2     2706.26     2841.33     73.73 o 
  -3  -3   2    28937.38    30142.49   1278.73 o 
  -2  -3   2     1322.76     1262.13     35.79 o 
  -1  -3   2    37242.04    34830.30   1285.96 o 
   0  -3   2    13758.71    13170.63    353.72 o 
   1  -3   2    15383.01    13294.68    314.15 o 
   2  -3   2      601.74      587.37     35.32 o 
   3  -3   2     6169.86     6580.96    125.95 o 
   4  -3   2    15934.43    15464.66    407.15 o 
   5  -3   2     8795.20     8983.26    251.11 o 
   6  -3   2      579.02      592.48     73.68 o 
   7  -3   2     6937.76     6661.21    329.01 o 
   8  -3   2       37.37       60.33     17.17 o 
   9  -3   2     2362.57     2374.70    113.33 o 
  10  -3   2       13.66       30.61     18.43 o 
  11  -3   2      694.87      795.91     55.86 o 
 -11  -2   2      114.94       98.20     34.14 o 
 -10  -2   2      389.38      457.27     63.79 o 
  -9  -2   2     2105.27     1869.10    109.00 o 
  -8  -2   2     6179.02     6247.87    383.26 o 
  -7  -2   2       47.09       71.46     21.72 o 
  -6  -2   2     9043.48     9167.86    458.67 o 
  -5  -2   2     4451.13     4499.42     79.56 o 
  -4  -2   2     9041.31     9287.06    342.84 o 
  -3  -2   2      359.02      435.22     42.27 o 
  -2  -2   2      515.53      402.11     15.13 o 
  -1  -2   2    25899.08    25040.94    752.19 o 
   0  -2   2      634.90      520.72     32.36 o 
   1  -2   2      173.61      192.81     12.13 o 
   2  -2   2    40179.36    44537.85   1742.16 o 
   3  -2   2      284.54      253.99     29.54 o 
   4  -2   2      491.52      359.62     17.10 o 
   5  -2   2     1543.72     1646.07    104.39 o 
   6  -2   2     7160.35     7021.43    239.92 o 
   7  -2   2     1980.45     2022.61     79.99 o 
   8  -2   2      380.68      422.97     28.35 o 
   9  -2   2      409.67      399.69     25.28 o 
  10  -2   2      133.67      115.91     21.46 o 
  11  -2   2     1959.13     2104.66    114.75 o 
  12  -2   2        5.11       31.26     28.40 o 
 -11  -1   2     1934.56     1875.96    137.24 o 
 -10  -1   2      371.78      262.89     64.14 o 
  -9  -1   2     3963.40     4070.55    149.97 o 
  -8  -1   2      234.19      290.12     21.01 o 
  -7  -1   2     5365.95     5689.89    133.46 o 
  -6  -1   2     9842.44    10146.83    215.21 o 
  -5  -1   2      335.68      248.64     30.76 o 
  -4  -1   2     3188.10     3477.88     61.94 o 
  -3  -1   2        3.95        3.44     15.47 o 
  -2  -1   2    19074.38    19119.29    748.27 o 
  -1  -1   2     8279.74     7434.09    134.05 o 
   0  -1   2      830.87      769.71     32.64 o 
   1  -1   2    23454.12    22983.58    567.90 o 
   2  -1   2    13689.41    14908.67    306.82 o 
   3  -1   2     6473.80     6078.54    107.68 o 
   4  -1   2     1242.22     1299.27     34.83 o 
   5  -1   2    16298.52    17733.11    612.77 o 
   6  -1   2     6746.56     7049.48    449.87 o 
   7  -1   2     1140.29     1143.78     82.78 o 
   8  -1   2     1882.71     1877.78     52.50 o 
   9  -1   2       10.53       11.46     16.43 o 
  10  -1   2     5607.98     5407.42    190.56 o 
  11  -1   2      460.63      475.86     55.23 o 
  12  -1   2      203.89      248.30     37.37 o 
 -11   0   2      392.49      353.30     57.26 o 
 -10   0   2     1471.72     1421.73     67.56 o 
  -9   0   2      384.25      446.04     32.79 o 
  -8   0   2     1691.09     1759.88    110.27 o 
  -7   0   2     7746.65     8193.85    209.81 o 
  -6   0   2      350.87      365.59     19.04 o 
  -5   0   2     3888.28     3999.24     95.37 o 
  -4   0   2     8117.49     9786.18    440.71 o 
  -3   0   2     5903.60     5917.35    182.07 o 
  -1   0   2     7591.02     7966.46    146.08 o 
   1   0   2     2867.55     2740.07     58.91 o 
   2   0   2    16006.63    15554.55    524.05 o 
   3   0   2     1397.62     1120.63     25.26 o 
   4   0   2     9044.95     8741.45    186.44 o 
   5   0   2    21945.58    25487.23    910.77 o 
   6   0   2     1030.10     1071.83     37.07 o 
   7   0   2     2510.16     2530.82     89.78 o 
   8   0   2      671.54      706.74     30.45 o 
   9   0   2     3365.89     3190.98    159.43 o 
  10   0   2     1643.09     1626.66     65.87 o 
  11   0   2      176.36      159.25     25.04 o 
  12   0   2     2974.09     2977.00    166.98 o 
 -11   1   2      252.73      217.47     49.73 o 
 -10   1   2      710.78      668.70     39.05 o 
  -9   1   2      157.89      186.16     24.46 o 
  -8   1   2     9466.05     9564.99    254.07 o 
  -7   1   2     1129.66     1214.15     62.48 o 
  -6   1   2     1763.62     1764.68     85.43 o 
  -5   1   2     6535.74     6386.35    244.40 o 
  -4   1   2      730.96      901.16     65.55 o 
  -3   1   2     1078.62     1148.81     66.97 o 
  -2   1   2       55.79       69.85     10.70 o 
  -1   1   2    25666.75    26767.82    833.89 o 
   2   1   2     7300.72     6888.95     76.76 o 
   3   1   2      296.44      241.38     11.41 o 
   4   1   2    17202.27    18254.88    516.99 o 
   5   1   2     1993.44     2280.49     65.99 o 
   6   1   2     2398.07     2498.61     52.52 o 
   7   1   2     2382.19     2549.04     87.23 o 
   8   1   2     4732.01     4983.20    153.00 o 
   9   1   2      436.91      517.58     33.50 o 
  10   1   2        0.71       -0.26     21.71 o 
  11   1   2     4069.60     4305.29    149.69 o 
  12   1   2      577.65      502.60     38.12 o 
 -11   2   2      879.99      820.99     72.99 o 
 -10   2   2     1574.08     1582.19     77.17 o 
  -9   2   2     3287.87     3220.24    168.53 o 
  -8   2   2       20.64       38.01     36.49 o 
  -7   2   2      151.03      119.92     30.38 o 
  -6   2   2    13360.76    13479.04    754.78 o 
  -5   2   2      476.95      495.42     54.52 o 
  -4   2   2      415.47      375.14     62.65 o 
  -3   2   2     6345.98     6874.35    211.85 o 
  -2   2   2    18889.87    19401.53    620.22 o 
  -1   2   2    14048.39    14986.81    359.25 o 
   0   2   2      285.21      302.37     35.26 o 
   1   2   2    27407.77    23588.98   1913.84 o 
   2   2   2     2274.06     2471.44     28.25 o 
   3   2   2     4523.49     4514.00     57.67 o 
   4   2   2     3702.51     3849.37     62.50 o 
   5   2   2     3248.18     3243.68     93.97 o 
   6   2   2     9936.96     9968.84    321.85 o 
   7   2   2     1295.41     1273.50     32.74 o 
   8   2   2      319.14      370.70     27.07 o 
   9   2   2       14.22       12.63     15.28 o 
  10   2   2     2868.58     2974.68     87.90 o 
  11   2   2     2204.28     2129.61     88.77 o 
  12   2   2       17.63       43.26     21.81 o 
 -11   3   2     2347.90     2419.92    164.01 o 
 -10   3   2      553.40      547.89     45.61 o 
  -9   3   2       14.60       35.65     31.78 o 
  -8   3   2       73.88      113.16     32.85 o 
  -7   3   2    12061.46    11646.23    568.82 o 
  -6   3   2     1033.11     1002.06     60.80 o 
  -5   3   2      449.22      426.01     23.73 o 
  -4   3   2     6581.58     7074.60    222.79 o 
  -3   3   2     2492.82     2482.92     56.04 o 
  -2   3   2    34710.00    35214.80   1339.72 o 
  -1   3   2      251.65      263.17     28.07 o 
   0   3   2    17135.11    16975.76    438.62 o 
   1   3   2    24409.27    19517.04    540.35 o 
   2   3   2     5209.50     4998.25     78.34 o 
   3   3   2     3460.67     3367.59     43.87 o 
   4   3   2     2873.96     2807.08     41.48 o 
   5   3   2    44035.97    43559.70   1367.68 o 
   6   3   2     5086.22     4927.42    121.95 o 
   7   3   2       31.22       29.84     11.69 o 
   8   3   2     1881.09     1798.56     60.53 o 
   9   3   2     3103.88     2832.99     95.58 o 
  10   3   2     1447.82     1393.49     49.17 o 
  11   3   2      132.37      121.62     23.16 o 
  12   3   2     1292.54     1300.94    112.75 o 
 -11   4   2        2.50       34.20     29.00 o 
 -10   4   2       24.62        6.88     21.12 o 
  -9   4   2      505.98      461.34     60.17 o 
  -8   4   2     5330.24     5391.06    384.39 o 
  -7   4   2     3201.23     2868.27    147.80 o 
  -6   4   2      191.63      201.44     25.24 o 
  -5   4   2    12436.05    11970.10    399.86 o 
  -4   4   2      647.03      679.63     26.74 o 
  -3   4   2    22245.44    22967.21    772.05 o 
  -2   4   2      986.47     1103.61     67.66 o 
  -1   4   2     3427.29     3641.10    106.30 o 
   0   4   2      264.31      140.67     24.38 o 
   1   4   2    12038.41    10261.33    289.23 o 
   2   4   2      146.14      192.11     30.98 o 
   3   4   2     1367.57     1327.90     30.41 o 
   4   4   2    30847.86    30214.35    918.74 o 
   5   4   2    10871.84    10773.73    191.50 o 
   6   4   2       28.65       25.31     11.94 o 
   7   4   2     4463.28     4251.31    112.30 o 
   8   4   2     1598.79     1498.86    117.01 o 
   9   4   2     2842.29     2519.39     83.38 o 
  10   4   2       10.70        8.26     14.61 o 
  11   4   2     1531.17     1289.40     85.03 o 
  12   4   2     2293.96     2221.76    120.74 o 
 -11   5   2       14.61      -15.85     40.14 o 
 -10   5   2      641.61      707.76     86.92 o 
  -9   5   2      650.79      719.80     76.68 o 
  -8   5   2     1738.17     1825.00    184.80 o 
  -7   5   2      262.24      313.41     34.96 o 
  -6   5   2     8795.92     8658.71    278.29 o 
  -5   5   2     1690.92     1860.43    117.18 o 
  -4   5   2     1272.40     1195.82     40.86 o 
  -3   5   2     1543.58     2375.16    392.35 o 
  -2   5   2       50.32      347.62    187.53 o 
  -1   5   2    30455.43    29247.87   1068.06 o 
   0   5   2      303.45      346.01     30.44 o 
   1   5   2     2340.36     5501.02    801.17 o 
   2   5   2     4702.83     4403.52    101.43 o 
   3   5   2    18888.77    18518.26    685.79 o 
   4   5   2      430.76      403.30     16.88 o 
   5   5   2      233.89      238.84     11.87 o 
   6   5   2     8513.12     8097.94    180.88 o 
   7   5   2     1395.54     1406.55     46.25 o 
   8   5   2     2808.50     2885.91    139.95 o 
   9   5   2     2446.94     2319.71    130.20 o 
  10   5   2     1950.35     2036.29    195.71 o 
  11   5   2     4170.29     4346.66    224.83 o 
  12   5   2       36.35       38.13     27.77 o 
 -10   6   2       29.10       45.82     39.84 o 
  -9   6   2      923.34     1166.56    108.45 o 
  -8   6   2      267.98      260.88     48.77 o 
  -7   6   2     2986.86     3173.55    122.76 o 
  -6   6   2     6022.43     6037.77    255.69 o 
  -5   6   2     1415.80     1533.54     87.46 o 
  -4   6   2     1071.11     1959.67     64.92 o 
  -3   6   2       22.02       21.84     12.03 o 
  -2   6   2    15541.58    15628.46    515.47 o 
  -1   6   2       67.73       77.91     13.64 o 
   0   6   2     7811.72     8112.01   1672.04 o 
   1   6   2     5279.11     5109.94    151.82 o 
   2   6   2     2475.67     2399.91    231.79 o 
   3   6   2     7558.49     8387.67    258.85 o 
   4   6   2      244.50      791.88    121.31 o 
   5   6   2    12718.34    12519.56    310.40 o 
   6   6   2     5227.26     4887.04    108.09 o 
   7   6   2       50.24       44.31     17.79 o 
   8   6   2     4448.45     4467.20    129.93 o 
   9   6   2        1.92       11.25     24.85 o 
  10   6   2     5475.05     5058.72    284.02 o 
  11   6   2      263.27      201.09     49.44 o 
  12   6   2      476.74      382.37     83.38 o 
 -10   7   2      153.46      153.29     54.82 o 
  -9   7   2      239.65      248.78     56.02 o 
  -8   7   2     1388.93     1381.42    111.61 o 
  -7   7   2     7374.55     7363.16    366.64 o 
  -6   7   2       69.97      105.16     32.51 o 
  -5   7   2     1332.31     1568.40     65.81 o 
  -4   7   2     3180.96     3228.10    142.33 o 
  -3   7   2    17841.15    18016.80    671.24 o 
  -2   7   2     1495.90     2993.33    134.67 o 
  -1   7   2      500.25      520.71     33.75 o 
   0   7   2    17802.04    15682.64    771.91 o 
   1   7   2       67.41       54.53     14.89 o 
   2   7   2     7342.50     8330.85    435.31 o 
   3   7   2     2927.12     3813.15    109.36 o 
   4   7   2     2565.08     2417.68     87.60 o 
   5   7   2    16623.22    16663.37    462.17 o 
   6   7   2     1106.23     1253.56     58.95 o 
   7   7   2     1167.00     1317.61    125.54 o 
   8   7   2     2933.10     2848.63    121.14 o 
   9   7   2     2266.10     2388.47    149.45 o 
  10   7   2      335.79      257.48     52.36 o 
  11   7   2      502.17      409.55     68.54 o 
  12   7   2     2602.99     2740.47    242.54 o 
 -10   8   2      709.38      727.72     98.40 o 
  -9   8   2        5.04       63.87     42.83 o 
  -8   8   2     1875.89     1830.92     98.76 o 
  -7   8   2       31.54       57.56     43.16 o 
  -6   8   2      211.29      214.04     37.17 o 
  -5   8   2     4946.32     5023.40    173.98 o 
  -4   8   2     5119.40     5148.43    299.00 o 
  -3   8   2      514.84      581.13     46.43 o 
  -2   8   2     1446.95     1563.82    102.60 o 
  -1   8   2    13045.10    11943.16    708.42 o 
   0   8   2     4331.63     3802.63    372.92 o 
   1   8   2      548.27      515.29     37.98 o 
   2   8   2      689.79     1330.89    500.43 o 
   3   8   2       29.34       71.20     37.37 o 
   4   8   2     9821.39     9645.64    312.61 o 
   5   8   2      131.43       99.28     14.32 o 
   6   8   2     1845.02     2221.23     98.29 o 
   7   8   2     7672.57     7252.38    180.11 o 
   8   8   2      463.19      418.29     23.79 o 
   9   8   2      260.40      244.50     41.00 o 
  10   8   2        2.23       70.52     67.75 o 
  11   8   2     3092.85     3160.70    359.17 o 
  -9   9   2     1278.71     1196.65     85.80 o 
  -8   9   2        0.33       22.87     23.68 o 
  -7   9   2      276.06      301.41     45.87 o 
  -6   9   2     3775.46     3836.42    306.50 o 
  -5   9   2      334.38      349.04     34.24 o 
  -4   9   2      175.17      186.28     48.60 o 
  -3   9   2     2600.77     2436.44    173.53 o 
  -2   9   2     7135.35     6742.97    233.19 o 
  -1   9   2     5654.13     5017.23    293.06 o 
   0   9   2      446.55      539.68     42.92 o 
   1   9   2    10949.66    10690.38    401.94 o 
   2   9   2      330.48      327.30     36.19 o 
   3   9   2     1104.30     1051.83     65.20 o 
   4   9   2       20.51       38.01     32.06 o 
   5   9   2     4636.69     4601.77    124.81 o 
   6   9   2    19113.88    18405.49    625.74 o 
   7   9   2       85.36      112.77     16.19 o 
   8   9   2       38.94        2.93     13.47 o 
   9   9   2      581.87      523.59     46.55 o 
  10   9   2     2321.46     2233.20    178.15 o 
  11   9   2      864.33      806.80    108.67 o 
  -9  10   2       43.25       18.11     27.93 o 
  -8  10   2        9.13       25.79     31.85 o 
  -7  10   2     2832.47     2683.85    141.52 o 
  -6  10   2      613.96      637.31     51.81 o 
  -5  10   2       11.46       24.59     25.89 o 
  -4  10   2     4526.46     4372.90    337.61 o 
  -3  10   2     1102.64     1004.44     72.04 o 
  -2  10   2     7042.43     6890.36    750.66 o 
  -1  10   2       97.92      105.96     27.41 o 
   0  10   2     7972.77     7972.66    610.43 o 
   1  10   2     4004.09     3861.61    153.91 o 
   2  10   2      826.92      841.52     52.97 o 
   3  10   2        7.19       22.34     24.79 o 
   4  10   2     1376.20     1319.89     70.30 o 
   5  10   2    17796.79    17622.72    726.61 o 
   6  10   2      900.62      926.30     53.88 o 
   7  10   2      122.47      108.10     30.18 o 
   8  10   2     1326.70     1299.04     63.85 o 
   9  10   2     1336.97     1315.58     66.73 o 
  10  10   2     1580.04     1773.46    164.84 o 
  11  10   2        8.19      -18.80     43.84 o 
  -8  11   2     1392.76     1572.14    107.06 o 
  -7  11   2      327.49      318.80    229.57 o 
  -6  11   2       15.79       22.08     28.10 o 
  -5  11   2     2415.99     2237.06    109.63 o 
  -4  11   2      151.67      166.95     33.17 o 
  -3  11   2     2710.54     2705.09    383.46 o 
  -2  11   2        2.44      -23.97     23.97 o 
  -1  11   2     3522.08     3473.93    254.20 o 
   0  11   2    11614.01    11520.42    446.47 o 
   1  11   2       40.09       22.95     32.77 o 
   2  11   2      116.32      131.46     31.97 o 
   3  11   2      105.75       97.24     27.35 o 
   4  11   2     8946.03     8706.14    398.58 o 
   5  11   2     1989.34     1855.38    114.77 o 
   6  11   2      389.95      313.67     29.46 o 
   7  11   2     2403.53     2366.83     85.67 o 
   8  11   2       18.79        2.60     14.21 o 
   9  11   2      794.76      725.24    102.32 o 
  10  11   2       64.91       66.37     80.68 o 
  -7  12   2        4.36       31.22     33.91 o 
  -6  12   2     2470.40     2564.67    243.41 o 
  -5  12   2      722.95      671.58     70.65 o 
  -4  12   2      423.22      450.05     56.82 o 
  -3  12   2      599.10      483.84     76.54 o 
  -2  12   2     1568.57     1496.96    190.31 o 
  -1  12   2     4785.92     5112.02    247.93 o 
   0  12   2        7.02      -24.03     24.03 o 
   1  12   2     1997.70     2154.94    130.87 o 
   2  12   2     3874.36     4002.05    208.38 o 
   3  12   2     3437.08     3563.31    163.87 o 
   4  12   2     1119.44     1261.89     83.61 o 
   5  12   2      150.94      166.06     37.15 o 
   6  12   2     5634.86     5613.79    213.31 o 
   7  12   2      171.08      174.50     31.38 o 
   8  12   2      275.74      241.47     39.40 o 
   9  12   2      451.21      391.07     67.32 o 
  10  12   2      425.14      413.80     65.14 o 
  -6  13   2     1946.10     1897.30    243.30 o 
  -5  13   2        5.91       -1.05     24.84 o 
  -4  13   2      607.92      588.45     70.41 o 
  -3  13   2       19.11        6.17     22.47 o 
  -2  13   2     6544.40     6500.66    474.68 o 
  -1  13   2        3.27       31.43     44.02 o 
   0  13   2     2307.07     2424.28    124.31 o 
   1  13   2     7602.26     8105.54    349.00 o 
   2  13   2      198.60      140.27     46.47 o 
   3  13   2      771.96      800.09     68.92 o 
   4  13   2      693.67      664.76     65.47 o 
   5  13   2     4460.52     4333.45    258.16 o 
   6  13   2     3217.02     2968.72    117.91 o 
   7  13   2      464.51      423.74     67.92 o 
   8  13   2      705.89      682.09     71.02 o 
   9  13   2        1.04      -30.52     35.96 o 
  -6  14   2        1.55      -10.58     34.88 o 
  -5  14   2      527.05      445.46    319.13 o 
  -4  14   2      469.41      490.18     93.54 o 
  -3  14   2     1681.86     1516.88     98.29 o 
  -2  14   2     1105.45     1149.99     85.01 o 
  -1  14   2        8.59       35.68     33.46 o 
   0  14   2     3537.83     3965.18    195.77 o 
   1  14   2       77.40       95.69     40.88 o 
   2  14   2        1.67       55.37     56.78 o 
   3  14   2     1002.31     1118.51     89.00 o 
   4  14   2     2172.05     2343.97    148.05 o 
   5  14   2     1549.49     1754.28    127.13 o 
   6  14   2       48.87       51.21     39.51 o 
   7  14   2      717.07      750.82     68.17 o 
   8  14   2      787.33      780.48     79.36 o 
  -5  15   2     1217.62      787.73    631.56 o 
  -4  15   2      300.76      221.03     59.18 o 
  -3  15   2       26.60       62.39     58.39 o 
  -2  15   2        4.16        7.81     34.53 o 
  -1  15   2     2190.87     2358.98    141.76 o 
   0  15   2      485.93      676.15     69.27 o 
   1  15   2       47.40       53.05     41.07 o 
   2  15   2     1568.12     1803.19    125.02 o 
   3  15   2       57.06       95.35     38.74 o 
   4  15   2     1703.18     1866.65    139.84 o 
   5  15   2       99.38       85.87     41.19 o 
   6  15   2     1668.25     1561.37    186.49 o 
   7  15   2     1627.83     1490.16    127.18 o 
  -3  16   2      766.39      783.36    264.57 o 
  -2  16   2     1388.26     1609.84    185.30 o 
  -1  16   2      721.58      807.82     81.43 o 
   0  16   2       28.98       77.36     37.33 o 
   1  16   2     2405.13     2962.24    181.86 o 
   2  16   2      129.78      128.18     43.73 o 
   3  16   2     1428.21     1947.54    226.11 o 
   4  16   2       50.03      -21.81     52.02 o 
   5  16   2      600.54      735.31     91.94 o 
   6  16   2     2876.36     2338.43    386.82 o 
  -1  17   2       21.01       34.80     39.41 o 
   0  17   2     1178.46     1438.93    193.24 o 
   1  17   2     1189.06     1500.74    125.94 o 
   2  17   2      766.57      994.20    104.50 o 
   3  17   2       42.26       47.07     40.79 o 
   4  17   2      221.69      283.44     79.10 o 
  -2 -16   3      221.46      208.07     67.57 o 
  -1 -16   3      302.89      314.48     59.76 o 
   0 -16   3        3.50      -14.23     32.50 o 
  -5 -15   3      294.80      264.29    102.31 o 
  -4 -15   3     2835.16     2939.01    207.83 o 
  -3 -15   3        0.70       44.58     52.37 o 
  -2 -15   3      117.55      128.08     52.24 o 
  -1 -15   3      588.32      625.89    119.36 o 
   0 -15   3     1529.83     1475.56    240.33 o 
   1 -15   3     1594.14     1965.75    149.11 o 
   2 -15   3       40.99       71.60     39.74 o 
   3 -15   3      645.81      664.09     66.88 o 
  -6 -14   3       75.27       67.02     50.42 o 
  -5 -14   3     3354.05     3366.98    259.98 o 
  -4 -14   3      285.36      299.38     66.91 o 
  -3 -14   3      105.36      110.67     41.96 o 
  -2 -14   3      956.13     1175.30    133.45 o 
  -1 -14   3      112.43      163.39     41.03 o 
   0 -14   3     2057.84     2267.97    206.32 o 
   1 -14   3      100.38      119.43     34.73 o 
   2 -14   3     1142.40     1097.29     87.13 o 
   3 -14   3      747.58      707.85    106.92 o 
   4 -14   3      590.73      523.87     59.46 o 
   5 -14   3       20.07       89.24     68.11 o 
  -7 -13   3      111.22      110.64     46.72 o 
  -6 -13   3     1164.40     1366.69    148.75 o 
  -5 -13   3      949.64     1130.55    130.01 o 
  -4 -13   3      144.64      118.55     40.61 o 
  -3 -13   3     1982.58     2014.44    154.27 o 
  -2 -13   3       30.84       73.81     38.76 o 
  -1 -13   3      606.47      633.99     72.61 o 
   0 -13   3      667.84      845.23     80.90 o 
   1 -13   3      592.32      726.07     78.25 o 
   2 -13   3     3667.08     3797.26    175.10 o 
   3 -13   3        5.93       -0.52     24.06 o 
   4 -13   3        9.78       26.95     29.73 o 
   5 -13   3      145.32       75.75     35.09 o 
   6 -13   3      989.35     1022.55    214.15 o 
  -8 -12   3     2155.06     2201.78    199.19 o 
  -7 -12   3     1040.70     1094.15    120.46 o 
  -6 -12   3     1892.41     1586.14    157.79 o 
  -5 -12   3      148.85      202.17     52.28 o 
  -4 -12   3     2761.41     2864.65    157.69 o 
  -3 -12   3     2662.96     2801.87    197.93 o 
  -2 -12   3      685.66      677.22     90.85 o 
  -1 -12   3      549.95      558.83     54.35 o 
   0 -12   3      783.10      842.43     62.78 o 
   1 -12   3     6877.99     7197.27    336.29 o 
   2 -12   3       20.84       34.50     27.94 o 
   3 -12   3      197.05      205.22     77.38 o 
   4 -12   3      955.16      830.89     61.90 o 
   5 -12   3      743.70      807.93    134.16 o 
   6 -12   3     1334.66     1286.11    102.19 o 
   7 -12   3       22.39       34.90     41.56 o 
  -9 -11   3     2251.39     2255.02    366.23 o 
  -8 -11   3       29.37       -3.48     52.88 o 
  -7 -11   3     1131.54     1246.46    101.46 o 
  -6 -11   3       53.81       59.47     22.57 o 
  -5 -11   3      646.15      709.97     85.24 o 
  -4 -11   3     8577.52     8658.09    430.48 o 
  -3 -11   3      277.54      272.68     39.90 o 
  -2 -11   3      408.72      369.75     57.03 o 
  -1 -11   3       26.61       38.00     23.45 o 
   0 -11   3     6111.58     6367.72    279.93 o 
   1 -11   3       12.32      -21.03     21.03 o 
   2 -11   3        8.05       24.06     27.90 o 
   3 -11   3     2871.43     2853.32    255.41 o 
   4 -11   3      164.28      116.36     24.58 o 
   5 -11   3     1238.20     1212.18     81.04 o 
   6 -11   3       23.13       29.91     21.60 o 
   7 -11   3     1577.66     1515.85     99.73 o 
   8 -11   3      854.45      921.92    176.15 o 
  -9 -10   3      722.91      774.54    119.18 o 
  -8 -10   3      595.03      518.11     90.10 o 
  -7 -10   3      577.68      534.70     66.74 o 
  -6 -10   3     1840.84     1727.05    161.28 o 
  -5 -10   3     6623.62     7229.43    311.72 o 
  -4 -10   3      704.01      862.96     64.28 o 
  -3 -10   3      139.02      105.08     40.62 o 
  -2 -10   3      643.80      827.78     67.43 o 
  -1 -10   3     3495.91     3481.55    140.01 o 
   0 -10   3      612.90      708.10    111.66 o 
   1 -10   3      367.77      403.95     34.63 o 
   2 -10   3     6162.25     5925.97    236.15 o 
   3 -10   3      238.76      254.40     28.39 o 
   4 -10   3      618.81      571.33     37.69 o 
   5 -10   3      396.91      339.93     32.29 o 
   6 -10   3      370.81      314.78     54.39 o 
   7 -10   3     2332.27     2351.72    124.86 o 
   8 -10   3        5.43      -29.99     29.99 o 
 -10  -9   3     1430.56     1307.08    157.03 o 
  -9  -9   3       12.73       31.91     44.13 o 
  -8  -9   3     1690.86     1525.66    141.52 o 
  -7  -9   3        3.24       16.16     17.66 o 
  -6  -9   3     5451.10     5248.36    307.79 o 
  -5  -9   3      219.90      879.80    412.52 o 
  -4  -9   3      930.08      919.60     58.29 o 
  -3  -9   3     6286.14     6817.16    247.58 o 
  -2  -9   3     1534.08     1674.12     74.94 o 
  -1  -9   3     1146.22     1106.31     57.35 o 
   0  -9   3      141.03      144.39     37.32 o 
   1  -9   3     8880.35     8985.82    341.26 o 
   2  -9   3     2690.10     2619.85    183.64 o 
   3  -9   3      841.14      825.81     72.63 o 
   4  -9   3     1631.33     1530.69    111.83 o 
   5  -9   3      313.59      261.43     25.78 o 
   6  -9   3     2378.71     2265.30    104.91 o 
   7  -9   3        1.16       34.44     23.99 o 
   8  -9   3      831.61      787.30     62.66 o 
   9  -9   3     1405.76     1306.38    113.94 o 
 -10  -8   3        1.65       34.08     76.95 o 
  -9  -8   3     3013.40     2844.43    344.45 o 
  -8  -8   3     1092.79     1047.57    173.74 o 
  -7  -8   3     2729.16     2620.10    175.72 o 
  -6  -8   3      485.63      528.59     17.20 o 
  -5  -8   3       56.22       14.88     21.08 o 
  -4  -8   3    12081.89    12346.30    497.58 o 
  -3  -8   3        2.08      523.86    297.34 o 
  -2  -8   3      396.41      408.59     30.60 o 
  -1  -8   3     2324.43     2208.53     77.68 o 
   0  -8   3     5341.76     5405.19    339.21 o 
   1  -8   3     5808.69     5629.25    172.52 o 
   2  -8   3      959.06     1073.01    119.44 o 
   3  -8   3     1423.76     1242.35    164.24 o 
   4  -8   3     1366.15     1384.94     62.50 o 
   5  -8   3     5683.25     5426.39    192.67 o 
   6  -8   3        6.80       31.36     15.79 o 
   7  -8   3      549.53      596.45     57.72 o 
   8  -8   3     3788.82     3504.56    154.34 o 
   9  -8   3        3.37      -15.54     19.35 o 
 -10  -7   3     1569.97     1620.77    161.22 o 
  -9  -7   3     3349.94     3618.34    256.44 o 
  -8  -7   3      660.41      805.00     90.29 o 
  -7  -7   3      120.52      166.37     43.42 o 
  -6  -7   3      387.08      331.85     21.92 o 
  -5  -7   3     5456.58     5229.44    126.34 o 
  -4  -7   3      288.69      282.70     27.71 o 
  -3  -7   3      106.51      124.02     20.15 o 
  -2  -7   3     6232.22     6403.64    209.41 o 
  -1  -7   3     2432.20     2662.68    426.70 o 
   0  -7   3    14677.01    13844.42    479.23 o 
   1  -7   3        3.12        8.99     12.02 o 
   2  -7   3     4833.88     4639.32    458.46 o 
   3  -7   3     1464.55     1358.99     73.25 o 
   4  -7   3      263.34      233.92     24.73 o 
   5  -7   3        4.77       -4.96     15.05 o 
   6  -7   3      135.67      133.62     18.55 o 
   7  -7   3     5075.00     5160.96    189.58 o 
   8  -7   3       71.54       28.81     23.71 o 
   9  -7   3        5.79       -8.67     24.63 o 
  10  -7   3      446.76      366.20     55.83 o 
 -11  -6   3      703.78      687.55     80.50 o 
 -10  -6   3     4642.66     4504.55    322.77 o 
  -9  -6   3      261.91      226.28     55.83 o 
  -8  -6   3        9.52        5.53     29.90 o 
  -7  -6   3     2078.41     2207.49    144.70 o 
  -6  -6   3     2712.10     2623.87    144.25 o 
  -5  -6   3      411.70      406.35     15.75 o 
  -4  -6   3      318.81      318.39     30.32 o 
  -3  -6   3    10198.50    10278.92    305.59 o 
  -2  -6   3     1353.21     1567.90     50.64 o 
  -1  -6   3     1846.01     1747.48     60.48 o 
   0  -6   3      115.17      114.25     26.22 o 
   1  -6   3     7279.67     6977.35    181.47 o 
   2  -6   3    10789.63     9465.18    785.27 o 
   3  -6   3      874.62      880.97     30.92 o 
   4  -6   3     3085.70     2930.62     77.07 o 
   5  -6   3      603.97      637.68     44.11 o 
   6  -6   3     8139.54     8209.44    300.27 o 
   7  -6   3     1141.23     1166.35     73.81 o 
   8  -6   3      822.53      811.90     60.07 o 
   9  -6   3     2707.66     2887.38    130.77 o 
  10  -6   3        0.88       -0.26     23.69 o 
 -11  -5   3     4200.28     4293.37    243.47 o 
 -10  -5   3      128.87      103.41     44.94 o 
  -9  -5   3        8.54      -14.91     33.30 o 
  -8  -5   3     1854.78     1928.36    144.10 o 
  -7  -5   3     4615.93     4718.79    247.80 o 
  -6  -5   3     3836.14     3929.64    191.82 o 
  -5  -5   3       25.07       19.42      4.32 o 
  -4  -5   3    14161.53    12233.98   1083.32 o 
  -3  -5   3    10803.77    10698.99    303.12 o 
  -2  -5   3    10999.35    11252.25    338.07 o 
  -1  -5   3      861.88      920.45     36.10 o 
   0  -5   3     7425.00     7098.63    270.28 o 
   1  -5   3    24508.30    22410.93    780.29 o 
   2  -5   3        1.81      -13.18     17.56 o 
   3  -5   3     2622.56     2487.13     66.18 o 
   4  -5   3     4790.53     4862.83    118.76 o 
   5  -5   3     4333.45     4527.58    120.97 o 
   6  -5   3     1395.74     1343.09     51.15 o 
   7  -5   3       98.71       93.44     25.80 o 
   8  -5   3     6650.57     6726.38    296.69 o 
   9  -5   3      244.01      277.70     34.40 o 
  10  -5   3      254.58      241.61     64.09 o 
  11  -5   3      327.95      211.04     32.86 o 
 -11  -4   3      173.19      293.70     52.39 o 
 -10  -4   3      187.64      187.84     47.54 o 
  -9  -4   3     6178.77     6072.34    316.69 o 
  -8  -4   3       80.88       31.39     31.02 o 
  -7  -4   3     2323.97     2255.51    135.88 o 
  -6  -4   3      880.75      898.35     66.00 o 
  -5  -4   3     8150.23     8336.39    356.70 o 
  -4  -4   3    12271.52    11797.92    224.80 o 
  -3  -4   3     2800.41     3029.79     86.97 o 
  -2  -4   3      316.53      273.29     20.27 o 
  -1  -4   3     1742.22     2011.80     52.76 o 
   0  -4   3    22449.68    21599.19    730.40 o 
   1  -4   3     4592.91     4119.63    175.08 o 
   2  -4   3      206.57      120.83     24.72 o 
   3  -4   3    24305.20    25465.06    905.64 o 
   4  -4   3     5706.25     6103.44    140.11 o 
   5  -4   3     2519.78     2612.79     67.61 o 
   6  -4   3      184.25      203.34     14.96 o 
   7  -4   3     4785.46     4664.79    174.22 o 
   8  -4   3     2526.98     2571.16     92.33 o 
   9  -4   3      149.01      156.13     74.46 o 
  10  -4   3      661.73      699.68    137.90 o 
  11  -4   3      120.95      112.62     32.00 o 
 -11  -3   3        1.72        8.76     28.27 o 
 -10  -3   3     2953.27     3088.62    162.47 o 
  -9  -3   3      870.30      827.74     76.88 o 
  -8  -3   3      547.37      676.56     67.75 o 
  -7  -3   3     1621.54     1779.89    111.63 o 
  -6  -3   3     8257.21     8436.92    385.29 o 
  -5  -3   3    11231.07    11339.83    494.56 o 
  -4  -3   3      442.54      918.23     76.24 o 
  -3  -3   3     1535.45     1389.73     49.52 o 
  -2  -3   3     9316.66     9279.42    236.57 o 
  -1  -3   3    14457.35    13765.28    365.88 o 
   0  -3   3     4641.80     4426.72     81.69 o 
   1  -3   3      471.06      818.26    162.77 o 
   2  -3   3    39119.34    35844.45   1342.06 o 
   3  -3   3     3751.55     3644.54     61.67 o 
   4  -3   3     6249.21     6708.88    194.55 o 
   5  -3   3     1524.40     1537.97     33.24 o 
   6  -3   3     3279.40     3167.98    106.08 o 
   7  -3   3     5411.99     5442.12    186.64 o 
   8  -3   3      143.04      135.73     21.65 o 
   9  -3   3     1959.54     1980.09     79.36 o 
  10  -3   3      752.47      773.51     38.88 o 
  11  -3   3      819.23      905.02     82.55 o 
 -11  -2   3     2630.56     2644.12    212.43 o 
 -10  -2   3      933.73     1199.04     83.22 o 
  -9  -2   3       44.77       58.64     30.20 o 
  -8  -2   3     3813.07     4282.31    200.84 o 
  -7  -2   3      540.89      639.07     46.49 o 
  -6  -2   3    15676.11    15971.89    786.54 o 
  -5  -2   3     2408.60     2458.32    103.29 o 
  -4  -2   3     1111.91     1036.66     49.96 o 
  -3  -2   3    43324.79    45747.12   2933.26 o 
  -2  -2   3      651.19      553.48     23.02 o 
  -1  -2   3        6.41       35.63      8.71 o 
   0  -2   3        1.00       11.42      6.93 o 
   1  -2   3     4807.15     4493.98     69.18 o 
   2  -2   3    40996.66    41500.92   4547.28 o 
   3  -2   3     2968.56     3394.61     69.21 o 
   4  -2   3    19569.91    20029.46    547.83 o 
   5  -2   3      265.40      217.65     12.04 o 
   6  -2   3     5477.05     5378.51    149.26 o 
   7  -2   3      314.30      355.97     35.16 o 
   8  -2   3     2089.83     2139.72     87.28 o 
   9  -2   3     2809.79     2793.16    109.74 o 
  10  -2   3      388.53      401.74     27.58 o 
  11  -2   3      154.09      170.31     27.32 o 
  12  -2   3       45.79       20.76     26.25 o 
 -11  -1   3     2692.50     2807.33    192.26 o 
 -10  -1   3      211.46      240.66     48.33 o 
  -9  -1   3     3421.05     3376.44    162.14 o 
  -8  -1   3     1676.80     1773.57    113.12 o 
  -7  -1   3     6511.64     7001.18    244.83 o 
  -6  -1   3      633.32      617.15     13.99 o 
  -5  -1   3     2777.44     3237.72    143.21 o 
  -4  -1   3    20078.51    21406.52    575.22 o 
  -3  -1   3    10127.89    12305.19    453.98 o 
  -2  -1   3     3528.87     3979.60    151.87 o 
  -1  -1   3     4179.58     4124.96     61.55 o 
   0  -1   3    30052.47    29642.54    754.67 o 
   1  -1   3    69413.49    74254.78   3723.66 o 
   2  -1   3    22812.00    25830.66   1719.44 o 
   3  -1   3    34884.24    36863.11   1293.54 o 
   4  -1   3     1770.99     1989.70     36.62 o 
   5  -1   3     3945.49     3963.32     82.71 o 
   6  -1   3        3.22       23.43     19.83 o 
   7  -1   3     3904.23     4226.73    160.82 o 
   8  -1   3    10228.35    10157.52    250.65 o 
   9  -1   3       33.27       33.76     12.53 o 
  10  -1   3        7.53       22.71     21.03 o 
  11  -1   3      156.48      172.16     36.67 o 
  12  -1   3     1081.47     1127.38     81.50 o 
 -11   0   3       21.28        8.86     32.51 o 
 -10   0   3     1130.72     1215.00     82.79 o 
  -9   0   3     2672.89     2594.37    103.71 o 
  -8   0   3     1604.64     1652.09     48.67 o 
  -7   0   3      292.99      288.76     14.89 o 
  -6   0   3        1.21        6.99      9.75 o 
  -5   0   3    12082.02    12269.68    448.26 o 
  -4   0   3       19.05        9.79     24.66 o 
  -3   0   3       61.08      118.65     18.24 o 
  -2   0   3    30415.34    34303.48   1827.28 o 
   0   0   3     2399.92     2530.19     35.48 o 
   1   0   3      454.66      554.11      4.46 o 
   2   0   3     2245.18     2195.11     40.04 o 
   3   0   3     1824.52     2171.17    105.27 o 
   4   0   3      752.60      669.80     18.37 o 
   5   0   3     1779.37     2028.01     58.22 o 
   6   0   3       17.17       18.05     12.43 o 
   7   0   3    12893.31    13178.22    423.81 o 
   8   0   3     3317.47     3257.32     85.43 o 
   9   0   3      418.48      450.74     27.03 o 
  10   0   3      727.08      739.77     80.19 o 
  11   0   3      467.93      460.65     31.49 o 
  12   0   3      643.17      583.33     59.00 o 
 -11   1   3      975.19     1031.22     83.87 o 
 -10   1   3     4963.36     5163.84    190.29 o 
  -9   1   3       10.28       14.47     16.14 o 
  -8   1   3     2454.80     2461.65     68.40 o 
  -7   1   3       34.99       46.78     16.70 o 
  -6   1   3    11026.02    11199.50    522.37 o 
  -5   1   3     4633.48     4869.88    258.53 o 
  -4   1   3     3143.26     3493.86    124.63 o 
  -3   1   3    53267.27    55198.91   3870.78 o 
  -2   1   3     7288.79     7309.45    215.40 o 
  -1   1   3    15962.90    16789.97    422.58 o 
   0   1   3      948.69     1049.79     10.70 o 
   1   1   3    16935.89    17853.81    499.69 o 
   2   1   3     1556.27     1497.94     13.99 o 
   3   1   3      445.72      361.14     16.64 o 
   4   1   3     1912.17     1811.84    104.73 o 
   5   1   3     3897.30     4183.63    151.05 o 
   6   1   3    16206.74    17054.86    558.08 o 
   7   1   3      238.08      254.51     16.11 o 
   8   1   3      781.53      789.49     33.80 o 
   9   1   3     6402.02     6983.81    173.71 o 
  10   1   3      598.54      578.61     39.30 o 
  11   1   3      517.41      501.70     36.86 o 
  12   1   3        3.70       -1.09     21.27 o 
 -11   2   3     2772.49     2825.12    162.60 o 
 -10   2   3      707.85      669.47     40.83 o 
  -9   2   3     1149.34     1229.78     60.60 o 
  -8   2   3     7944.98     7947.77    253.95 o 
  -7   2   3     3420.02     3341.24    247.99 o 
  -6   2   3     2668.06     2583.85    120.93 o 
  -5   2   3       17.10       56.73     19.69 o 
  -4   2   3    32650.03    34189.03   1397.59 o 
  -3   2   3     4983.60     4729.72    107.23 o 
  -2   2   3     1090.83     1051.53     28.28 o 
  -1   2   3    11104.92    11462.07    362.59 o 
   0   2   3       37.31       32.27      7.09 o 
   1   2   3    18369.54    18879.94    338.31 o 
   2   2   3     3180.20     3494.89     53.41 o 
   3   2   3     2893.28     2855.95     46.73 o 
   4   2   3    14023.31    13763.34    239.87 o 
   5   2   3    12075.20    12454.72    265.09 o 
   6   2   3     1123.85     1081.74     86.25 o 
   7   2   3     1213.55     1251.51     31.76 o 
   8   2   3     6512.13     6666.18    156.06 o 
   9   2   3     1393.17     1376.80     48.45 o 
  10   2   3      611.48      551.16     38.32 o 
  11   2   3      519.90      446.48     39.46 o 
  12   2   3      915.12      933.89     75.05 o 
 -11   3   3      177.41      139.25     46.89 o 
 -10   3   3      658.05      663.51     60.19 o 
  -9   3   3     4424.05     4420.59    197.51 o 
  -8   3   3       64.18       92.12     33.93 o 
  -7   3   3     2121.44     2119.29    121.75 o 
  -6   3   3       43.95       51.91     23.92 o 
  -5   3   3    14868.54    14929.73    482.14 o 
  -4   3   3    20037.82    20218.09    679.79 o 
  -3   3   3     1651.20     1658.18     51.56 o 
  -2   3   3     7027.97     6766.35    289.32 o 
  -1   3   3     1499.28     1511.26     75.25 o 
   0   3   3    61618.94    59839.66   2904.68 o 
   1   3   3     9673.54     9199.04    209.74 o 
   2   3   3     5375.91     5421.09     95.23 o 
   3   3   3    19513.97    19030.25    377.07 o 
   4   3   3      254.41      296.72      8.57 o 
   5   3   3      737.63      684.86     14.71 o 
   6   3   3      133.00      115.88     10.66 o 
   7   3   3     9672.78     9385.18    319.35 o 
   8   3   3      871.88      916.05     41.82 o 
   9   3   3       32.43       32.15     13.36 o 
  10   3   3     1987.41     1925.48     66.90 o 
  11   3   3        0.17        4.84     14.87 o 
  12   3   3     1807.78     1626.88     78.20 o 
 -11   4   3       91.73       68.68     34.33 o 
 -10   4   3     3337.65     3311.23    166.98 o 
  -9   4   3      303.81      314.47     56.21 o 
  -8   4   3       53.21       67.12     32.74 o 
  -7   4   3     3659.25     3569.80    187.38 o 
  -6   4   3     1197.05     1207.27     51.46 o 
  -5   4   3    17674.34    17695.55    617.06 o 
  -4   4   3      143.93      138.94     25.51 o 
  -3   4   3    10119.24    10245.38    272.11 o 
  -2   4   3     7507.38     7838.83    187.00 o 
  -1   4   3    15370.41    14884.20    404.05 o 
   0   4   3       38.56       82.41     11.16 o 
   1   4   3    30901.83    26046.37    982.03 o 
   2   4   3     9665.26     8507.85    192.06 o 
   3   4   3     3961.26     3906.27     72.98 o 
   4   4   3      945.53      990.32     19.07 o 
   5   4   3     2915.41     2901.30     46.14 o 
   6   4   3     4797.00     4739.56     79.67 o 
   7   4   3     8039.86     8097.35    184.54 o 
   8   4   3      494.81      606.53     34.48 o 
   9   4   3     4439.05     4160.98    143.11 o 
  10   4   3      680.87      613.72     30.17 o 
  11   4   3      956.41      869.38     55.59 o 
  12   4   3       23.02       17.33     28.43 o 
 -11   5   3     2456.69     2657.73    230.65 o 
 -10   5   3      654.31      678.73    144.62 o 
  -9   5   3       40.80       29.22     33.90 o 
  -8   5   3     2574.00     2917.27    179.23 o 
  -7   5   3      195.62      199.40     26.49 o 
  -6   5   3     2307.54     2201.92     81.56 o 
  -5   5   3     1796.15     1777.68     74.25 o 
  -4   5   3     1053.87      936.66     44.21 o 
  -3   5   3    25794.87    26749.83    998.05 o 
  -2   5   3     3743.00     3862.75    137.92 o 
  -1   5   3     4093.68     4269.25    117.58 o 
   0   5   3      268.08      785.21    121.01 o 
   1   5   3    37565.98    31384.16   1184.14 o 
   2   5   3    22461.97    19930.61    775.25 o 
   3   5   3     4342.27     4474.91    144.13 o 
   4   5   3    11681.95    12416.44    482.49 o 
   5   5   3     1382.04     1290.83     36.41 o 
   6   5   3    13038.07    12320.96    321.64 o 
   7   5   3      467.28      459.30     54.13 o 
   8   5   3     5642.37     5380.07    220.43 o 
   9   5   3     7028.06     6556.49    295.66 o 
  10   5   3     1489.79      903.33    435.07 o 
  11   5   3       16.80       19.46     21.69 o 
  12   5   3       23.02       37.89     25.90 o 
 -10   6   3       41.11       43.95     68.58 o 
  -9   6   3     2016.47     2222.28    167.83 o 
  -8   6   3      148.19      110.32     39.58 o 
  -7   6   3     4434.81     4649.22    205.35 o 
  -6   6   3        6.94      589.41    424.19 o 
  -5   6   3      669.85      700.78     38.13 o 
  -4   6   3    10492.16    10104.21    380.94 o 
  -3   6   3      241.27      309.70     22.03 o 
  -2   6   3      967.42     3257.98    360.87 o 
  -1   6   3      239.55     1226.38    129.92 o 
   0   6   3    21611.81    20694.72    728.96 o 
   1   6   3     8546.78     7467.05    229.49 o 
   2   6   3     2022.46     3042.18   1026.07 o 
   3   6   3     8167.13     9546.50    511.66 o 
   4   6   3     7229.96     7438.54    258.15 o 
   5   6   3     7465.94     7466.79    260.15 o 
   6   6   3      419.89      347.70     22.50 o 
   7   6   3      985.76     1046.11     35.94 o 
   8   6   3     8016.02     8048.95    238.14 o 
   9   6   3       42.31       60.24     45.85 o 
  10   6   3      306.91      185.88     68.91 o 
  11   6   3      557.51      454.39    101.87 o 
  12   6   3     1788.29     1666.56    122.06 o 
 -10   7   3     1589.02     1606.71    248.51 o 
  -9   7   3     1282.99     1420.98    130.98 o 
  -8   7   3      131.61      180.33     31.97 o 
  -7   7   3      292.86      278.35     42.15 o 
  -6   7   3      159.04      134.55     26.20 o 
  -5   7   3     9131.52     8818.95    296.88 o 
  -4   7   3      313.58      313.45     26.96 o 
  -3   7   3      202.50      859.48    372.23 o 
  -2   7   3    18962.71    19763.98    703.45 o 
  -1   7   3       52.96      113.08     48.40 o 
   0   7   3     1155.87     2282.02    875.95 o 
   1   7   3      739.69      772.41     34.33 o 
   2   7   3    13214.64    12268.03    371.69 o 
   3   7   3    12293.26    11795.43    586.18 o 
   4   7   3      317.57      426.98     18.66 o 
   5   7   3     5962.19     6371.84    169.44 o 
   6   7   3     2276.03     2216.79     72.08 o 
   7   7   3     6871.74     6793.62    162.68 o 
   8   7   3      211.91      202.75     24.95 o 
   9   7   3      572.46      566.66     35.64 o 
  10   7   3     3274.04     3103.11    192.72 o 
  11   7   3      744.37      812.70     88.94 o 
  12   7   3      684.17      560.31     76.58 o 
 -10   8   3     1986.35     2006.10    301.43 o 
  -9   8   3       74.71      137.60     52.32 o 
  -8   8   3      490.47      496.61     60.88 o 
  -7   8   3      585.42      589.20     56.94 o 
  -6   8   3     9320.66     9224.39    479.13 o 
  -5   8   3     1439.49     1507.23     69.82 o 
  -4   8   3       41.41       31.52     17.77 o 
  -3   8   3    12437.24    12449.82    422.74 o 
  -2   8   3      912.54      925.06     43.23 o 
  -1   8   3     1707.63     1728.42    101.50 o 
   0   8   3     4355.63     4110.00    219.12 o 
   1   8   3     4065.05     3661.63    129.05 o 
   2   8   3    15796.75    14267.36    481.14 o 
   3   8   3       25.73       19.71     22.59 o 
   4   8   3     4673.79     5408.66    195.79 o 
   5   8   3     4194.78     4090.11     95.77 o 
   6   8   3     8143.43     7936.74    211.89 o 
   7   8   3      307.26      764.72     91.01 o 
   8   8   3      416.98      473.33     42.61 o 
   9   8   3     4632.49     4530.79    200.87 o 
  10   8   3       46.52       34.31     35.39 o 
  11   8   3      510.20      425.02     73.96 o 
  -9   9   3      262.96      212.84    163.46 o 
  -8   9   3     1763.08     1733.00    104.19 o 
  -7   9   3      264.29      298.96     46.00 o 
  -6   9   3     1592.41     1599.73    101.23 o 
  -5   9   3        0.62       27.40     20.17 o 
  -4   9   3    11045.31    11315.78    661.35 o 
  -3   9   3     2279.32     2184.92    193.11 o 
  -2   9   3     2316.93     2462.28    141.66 o 
  -1   9   3     2097.36     2010.00    119.55 o 
   0   9   3      797.10      830.51     73.55 o 
   1   9   3    15634.97    14718.06    512.00 o 
   2   9   3      870.41      978.27     49.58 o 
   3   9   3     2148.86     2223.16     87.08 o 
   4   9   3     6386.97     6092.49    349.57 o 
   5   9   3     1564.00     1511.57     56.87 o 
   6   9   3      460.22      810.22     90.06 o 
   7   9   3      158.09      177.41     21.90 o 
   8   9   3     6759.50     6545.63    181.96 o 
   9   9   3      923.02      918.79     60.21 o 
  10   9   3      413.20      293.16     56.43 o 
  11   9   3      314.20      211.26     98.96 o 
  -9  10   3     1991.38     2025.33    143.11 o 
  -8  10   3       19.97        6.27     24.49 o 
  -7  10   3       27.12       24.80     39.14 o 
  -6  10   3       70.95       99.74     39.78 o 
  -5  10   3     2292.22     2373.98    112.01 o 
  -4  10   3     3220.29     3343.10    301.39 o 
  -3  10   3      119.42      120.25     30.40 o 
  -2  10   3     5900.92     5589.03    324.10 o 
  -1  10   3       24.22       10.46     24.83 o 
   0  10   3     9705.01     9210.96    589.34 o 
   1  10   3       22.17       -3.65     35.52 o 
   2  10   3     2431.96     2681.81    177.53 o 
   3  10   3     7186.63     6903.78    247.17 o 
   4  10   3      121.33      176.06     41.43 o 
   5  10   3      615.31      630.19     49.95 o 
   6  10   3      159.59      198.15     22.16 o 
   7  10   3     8355.74     8080.01    230.01 o 
   8  10   3     1801.58     1747.79     72.71 o 
   9  10   3       39.78       39.94     16.81 o 
  10  10   3     1151.40     1043.04     78.05 o 
  11  10   3       84.84       81.80     50.82 o 
  -8  11   3        3.95       17.72     28.24 o 
  -7  11   3     1165.72     1178.53     84.67 o 
  -6  11   3      506.28      503.33     59.53 o 
  -5  11   3     1385.58     1862.96    182.09 o 
  -4  11   3        1.58       14.37     25.86 o 
  -3  11   3     4139.79     4199.64    506.00 o 
  -2  11   3     5137.24     4878.38    520.89 o 
  -1  11   3     2765.52     3111.58    314.85 o 
   0  11   3       16.83      125.53     42.25 o 
   1  11   3       33.44       31.60     21.63 o 
   2  11   3    11541.87    12113.23    474.25 o 
   3  11   3      193.73      195.23     31.55 o 
   4  11   3       54.68       57.09     25.29 o 
   5  11   3      930.83     1006.38     81.60 o 
   6  11   3     3861.21     3842.57    132.25 o 
   7  11   3     1832.64     1835.69     68.27 o 
   8  11   3        0.95        2.30     14.81 o 
   9  11   3     2587.55     2441.49    120.58 o 
  10  11   3      581.96      472.31    124.40 o 
  -7  12   3        3.47        6.59     26.56 o 
  -6  12   3     1204.83     1458.59    114.03 o 
  -5  12   3       44.82       61.94     28.64 o 
  -4  12   3     2251.19     2398.44    169.72 o 
  -3  12   3     3980.70     4271.96    575.36 o 
  -2  12   3      121.21      132.48     30.73 o 
  -1  12   3       97.31      161.53     75.08 o 
   0  12   3       61.13      136.30     30.02 o 
   1  12   3    15658.34    16471.89    778.98 o 
   2  12   3     2026.15     2269.38    117.24 o 
   3  12   3      169.82      207.47     36.77 o 
   4  12   3     3009.38     3049.45    146.48 o 
   5  12   3      498.85      593.63     91.22 o 
   6  12   3     1763.02     1703.43     86.63 o 
   7  12   3      240.17      290.02     47.18 o 
   8  12   3     1950.39     2096.76    131.05 o 
   9  12   3     1703.93     1763.48    121.99 o 
  10  12   3      425.04      497.01     67.49 o 
  -7  13   3      396.94      364.53    275.53 o 
  -6  13   3      164.05      209.03    154.79 o 
  -5  13   3      656.95      543.84    449.14 o 
  -4  13   3     2818.37     2687.86    150.23 o 
  -3  13   3       44.26       62.36     41.76 o 
  -2  13   3      333.98      312.32     53.05 o 
  -1  13   3     1579.45     1632.16     99.56 o 
   0  13   3     2317.79     2354.03    124.45 o 
   1  13   3      361.07      393.10     48.04 o 
   2  13   3       75.37      170.34     80.07 o 
   3  13   3     4667.45     5116.48    272.54 o 
   4  13   3      157.97      172.48     46.23 o 
   5  13   3     1040.77     1033.59    103.81 o 
   6  13   3      168.53      155.63     26.64 o 
   7  13   3     1471.42     1553.07     99.66 o 
   8  13   3     3085.97     2960.19    162.92 o 
   9  13   3       15.11       25.68     22.98 o 
  -6  14   3       40.90       35.32     39.46 o 
  -5  14   3     3035.75     3009.67    323.37 o 
  -4  14   3       43.88       48.48     52.30 o 
  -3  14   3       93.27       73.63     32.06 o 
  -2  14   3     2476.78     2657.58    174.39 o 
  -1  14   3     1413.06     1412.41     94.93 o 
   0  14   3      794.55      826.17    105.85 o 
   1  14   3        4.24       42.26     35.39 o 
   2  14   3     3895.08     4118.62    245.97 o 
   3  14   3     1722.02     2018.08    152.92 o 
   4  14   3      716.19      886.22     99.69 o 
   5  14   3     1761.65     1821.51    208.77 o 
   6  14   3       69.04       90.24     25.46 o 
   7  14   3     3809.78     3597.38    237.17 o 
   8  14   3      116.71      139.35     37.53 o 
   9  14   3      234.97      212.25     43.78 o 
  -5  15   3       18.84       52.92     57.98 o 
  -4  15   3       54.85       22.59     37.88 o 
  -3  15   3     2404.14     2547.29    304.35 o 
  -2  15   3        9.80       16.48     57.92 o 
  -1  15   3     1069.58     1256.99    113.45 o 
   0  15   3      281.09      304.85     49.87 o 
   1  15   3     1831.44     2200.63    138.50 o 
   2  15   3     3334.66     3812.99    209.02 o 
   3  15   3       93.10       57.61     41.12 o 
   4  15   3     2432.28     2828.70    178.59 o 
   5  15   3      688.03      790.63     89.33 o 
   6  15   3     1961.38     1861.16     99.19 o 
   7  15   3      308.82      342.67     52.06 o 
   8  15   3      188.68      138.19     34.09 o 
  -3  16   3      269.64      299.78     66.12 o 
  -2  16   3       84.20       45.25     33.25 o 
  -1  16   3      735.61      764.03     94.96 o 
   0  16   3      157.14      220.38     77.81 o 
   1  16   3     2007.81     2469.47    193.37 o 
   2  16   3        6.15      -20.98     44.62 o 
   3  16   3     1012.77     1228.57    111.43 o 
   4  16   3     1826.07     1836.95    144.08 o 
   5  16   3      937.43     1007.45    185.55 o 
   6  16   3       39.11       33.04     26.79 o 
   7  16   3      175.50      152.72     57.41 o 
  -2  17   3     1146.20     1206.58    108.05 o 
  -1  17   3      125.49       68.15     36.90 o 
   0  17   3     1162.23     1219.73    115.23 o 
   1  17   3       26.71      -59.34     59.34 o 
   2  17   3      761.47     1012.00    144.72 o 
   3  17   3     2081.78     2405.40    179.23 o 
   4  17   3       44.60       57.97     51.24 o 
   5  17   3        0.06       49.95     62.48 o 
  -4 -15   4      588.76      539.22     81.09 o 
  -3 -15   4       39.20       37.28     61.19 o 
  -2 -15   4     1823.95     2168.69    219.74 o 
  -1 -15   4      813.03     1074.62     98.52 o 
   0 -15   4      261.08      269.69     63.83 o 
   1 -15   4      164.85      167.79     49.94 o 
   2 -15   4      351.20      301.54     53.31 o 
  -5 -14   4      289.12      304.46     62.61 o 
  -4 -14   4      467.61      462.35     69.36 o 
  -3 -14   4     2392.40     2520.69    203.36 o 
  -2 -14   4     2653.63     2836.43    173.59 o 
  -1 -14   4      355.83      437.86     58.69 o 
   0 -14   4     1004.81     1199.57    109.57 o 
   1 -14   4      350.76      480.54    102.90 o 
   2 -14   4      959.20     1048.43     74.76 o 
   3 -14   4        0.55       99.24     36.33 o 
   4 -14   4      136.22      119.86     39.91 o 
  -7 -13   4      478.44      528.13     78.92 o 
  -6 -13   4       17.89        8.18     41.44 o 
  -5 -13   4      669.17      774.53     85.03 o 
  -4 -13   4      674.75      724.42    156.60 o 
  -3 -13   4     4714.91     4940.83    305.87 o 
  -2 -13   4        6.86       14.07     28.32 o 
  -1 -13   4     1398.23     1576.40    213.46 o 
   0 -13   4     2570.13     2748.92    148.82 o 
   1 -13   4     1410.29     1603.32    113.19 o 
   2 -13   4      143.57      207.31     43.96 o 
   3 -13   4        2.06        3.50     20.49 o 
   4 -13   4     2848.13     2717.94    152.02 o 
   5 -13   4      147.96      215.79     51.27 o 
  -7 -12   4        0.14        1.29     42.94 o 
  -6 -12   4     2193.12     1984.94    247.14 o 
  -5 -12   4      161.58      184.86     46.32 o 
  -4 -12   4     3295.73     3554.81    190.66 o 
  -3 -12   4       66.31       74.50     39.63 o 
  -2 -12   4     2119.97     2264.67    194.95 o 
  -1 -12   4     3578.26     3678.53    199.55 o 
   0 -12   4       10.97        4.33     23.36 o 
   1 -12   4      105.37       85.03     28.33 o 
   2 -12   4      279.86      278.81     44.10 o 
   3 -12   4     1922.16     1815.37    108.14 o 
   4 -12   4      955.10     1005.53     64.05 o 
   5 -12   4        0.71      -10.78     21.02 o 
   6 -12   4      693.32      587.15     53.46 o 
   7 -12   4      183.59      206.54     45.76 o 
  -8 -11   4        0.63      -54.90     54.90 o 
  -7 -11   4     2446.70     2717.30    170.97 o 
  -6 -11   4     1691.52     1550.74     75.27 o 
  -5 -11   4      291.66      346.57     49.11 o 
  -4 -11   4     1022.64     1053.24     93.75 o 
  -3 -11   4      252.40      225.36     45.92 o 
  -2 -11   4     6560.79     6588.88    324.19 o 
  -1 -11   4       51.45       49.41     25.06 o 
   0 -11   4      134.38      132.92     29.10 o 
   1 -11   4      543.88      584.50     46.25 o 
   2 -11   4     4232.14     4371.16    169.53 o 
   3 -11   4     2027.04     2064.37     88.83 o 
   4 -11   4        0.42      -14.19     21.66 o 
   5 -11   4     1263.01     1116.04    155.16 o 
   6 -11   4      156.43      161.69     29.47 o 
   7 -11   4      849.15      768.98     67.58 o 
  -9 -10   4      140.25       96.94     61.06 o 
  -8 -10   4     3242.20     3402.64    277.93 o 
  -7 -10   4     2597.87     2756.70    185.12 o 
  -6 -10   4       16.31       13.14     16.72 o 
  -5 -10   4      515.06      515.25     63.07 o 
  -4 -10   4       60.42       54.17     43.53 o 
  -3 -10   4     8635.91     8594.76    335.82 o 
  -2 -10   4      240.96      243.15     33.71 o 
  -1 -10   4        3.57      -21.31     24.93 o 
   0 -10   4     3335.86     3390.81    184.24 o 
   1 -10   4      564.96      601.71     51.90 o 
   2 -10   4     3555.77     3509.10    150.50 o 
   3 -10   4        0.36        1.84     24.14 o 
   4 -10   4     1700.84     1493.41    180.18 o 
   5 -10   4      639.62      672.58    109.63 o 
   6 -10   4      730.63      698.10     54.71 o 
   7 -10   4       46.61       80.03     24.03 o 
   8 -10   4        1.47       15.38     31.88 o 
  -9  -9   4     1596.10     1608.51    169.33 o 
  -8  -9   4     5008.48     4652.65    337.12 o 
  -7  -9   4      148.64      182.59     55.20 o 
  -6  -9   4      657.74      619.74     69.63 o 
  -5  -9   4      404.15      391.34     45.94 o 
  -4  -9   4     4118.37     4289.47    172.54 o 
  -3  -9   4     1071.04     1276.16    243.77 o 
  -2  -9   4      147.16       93.68     27.89 o 
  -1  -9   4     7824.14     8019.70    440.62 o 
   0  -9   4      113.77       83.99     35.61 o 
   1  -9   4     1143.64     1102.25     65.93 o 
   2  -9   4      751.34      748.40    125.38 o 
   3  -9   4     3144.53     3052.67    303.09 o 
   4  -9   4     2081.85     1984.28    187.97 o 
   5  -9   4      523.41      463.69     50.44 o 
   6  -9   4      273.72      220.13     41.12 o 
   7  -9   4      339.49      327.82     39.17 o 
   8  -9   4     1361.82     1232.79     77.98 o 
   9  -9   4      274.26      237.30     34.37 o 
 -10  -8   4      165.29      155.31    104.56 o 
  -9  -8   4     3914.22     3895.07    446.09 o 
  -8  -8   4       70.40       39.39     65.96 o 
  -7  -8   4      880.95      870.81    152.81 o 
  -6  -8   4     2041.46     1787.38    131.81 o 
  -5  -8   4     6553.45     6309.48    241.18 o 
  -4  -8   4      401.83      818.29     90.59 o 
  -3  -8   4        5.02        3.47     16.39 o 
  -2  -8   4     6573.87     6414.69    209.32 o 
  -1  -8   4     2794.45     2903.18    106.04 o 
   0  -8   4     1348.44     1337.02     85.84 o 
   1  -8   4      593.61      624.55     35.65 o 
   2  -8   4      225.57      291.62     32.44 o 
   3  -8   4     6939.44     6529.71    733.38 o 
   4  -8   4       92.62      117.23     17.86 o 
   5  -8   4     2324.79     2249.32     76.23 o 
   6  -8   4     2574.18     2469.42    119.79 o 
   7  -8   4      613.34      604.28     37.19 o 
   8  -8   4      156.61      139.97     39.37 o 
   9  -8   4        6.45       32.97     23.15 o 
 -10  -7   4     2710.80     2827.43    250.31 o 
  -9  -7   4       30.84       45.74     46.04 o 
  -8  -7   4      311.93      364.40     68.31 o 
  -7  -7   4     5985.29     5977.29    339.10 o 
  -6  -7   4      156.88       51.79    101.87 o 
  -5  -7   4      482.19      478.96     21.25 o 
  -4  -7   4     1237.57     1175.84     70.63 o 
  -3  -7   4     5974.00     5896.88    210.93 o 
  -2  -7   4     4916.01     5295.12    414.25 o 
  -1  -7   4     1563.11     1634.57     56.85 o 
   0  -7   4     6743.10     6502.40    311.76 o 
   1  -7   4     2407.08     2337.22    176.71 o 
   2  -7   4     6469.47     6238.47    172.11 o 
   3  -7   4     1030.35      913.93     54.47 o 
   4  -7   4     2709.21     2444.94     71.65 o 
   5  -7   4     9209.01     9002.43    266.74 o 
   6  -7   4      153.22      181.56     24.28 o 
   7  -7   4        2.37      -17.37     17.37 o 
   8  -7   4        1.76       43.91     19.92 o 
   9  -7   4     2308.41     2215.74    110.01 o 
  10  -7   4      650.00      454.28     61.29 o 
 -10  -6   4       16.16       -2.80     38.57 o 
  -9  -6   4       16.57      -26.68     39.46 o 
  -8  -6   4     5238.83     5213.88    321.61 o 
  -7  -6   4      483.85      546.17     68.76 o 
  -6  -6   4      391.72      349.30     49.96 o 
  -5  -6   4     3339.70     3167.86     62.37 o 
  -4  -6   4     1949.70     1960.90    114.35 o 
  -3  -6   4    11738.61    11954.05    377.67 o 
  -2  -6   4      162.36      169.17     18.25 o 
  -1  -6   4     2482.26     2474.04     68.98 o 
   0  -6   4     8747.54     8592.72    232.48 o 
   1  -6   4     3777.61     3893.30    176.91 o 
   2  -6   4       19.68       14.27     13.23 o 
   3  -6   4       40.97       62.66     20.68 o 
   4  -6   4    14399.59    14195.07    460.63 o 
   5  -6   4      268.58      288.78     28.91 o 
   6  -6   4       10.39       18.95     11.96 o 
   7  -6   4     1546.85     1513.36     52.73 o 
   8  -6   4     1350.38     1333.44    137.69 o 
   9  -6   4     1858.72     1820.63    202.12 o 
  10  -6   4       36.08       32.85     26.83 o 
 -11  -5   4       99.84       60.39     48.92 o 
 -10  -5   4      437.91      410.21    105.63 o 
  -9  -5   4     2554.30     2745.81    199.71 o 
  -8  -5   4     1949.87     1859.53    140.48 o 
  -7  -5   4        0.39      -23.06     30.53 o 
  -6  -5   4     6675.62     6807.25    343.74 o 
  -5  -5   4      178.81      194.40     32.96 o 
  -4  -5   4     6498.30     6234.81    182.53 o 
  -3  -5   4        9.39       -3.34     25.84 o 
  -2  -5   4     9019.35     8817.93    268.77 o 
  -1  -5   4    16408.60    16299.03    495.00 o 
   0  -5   4     1499.54     1485.45     39.63 o 
   1  -5   4      461.45      440.70     30.80 o 
   2  -5   4     1640.13     1601.04    109.05 o 
   3  -5   4    25265.21    24230.13    857.54 o 
   4  -5   4     4365.83     4500.61    112.03 o 
   5  -5   4       26.32       16.51      9.33 o 
   6  -5   4     5118.79     5238.19    229.96 o 
   7  -5   4        3.54       24.93     30.48 o 
   8  -5   4     1712.71     1809.31     76.75 o 
   9  -5   4      104.53       81.80     22.50 o 
  10  -5   4     1089.61      967.76    114.17 o 
  11  -5   4     1061.41      903.84    114.71 o 
 -11  -4   4      999.68     1194.81    124.66 o 
 -10  -4   4      924.38      988.46     85.12 o 
  -9  -4   4      854.42      969.11     76.59 o 
  -8  -4   4      466.77      450.13     64.61 o 
  -7  -4   4    10559.21    11233.18    599.99 o 
  -6  -4   4      999.00     1068.13     77.73 o 
  -5  -4   4     1890.07     1904.56    102.88 o 
  -4  -4   4      821.07     1945.48    134.05 o 
  -3  -4   4      588.04      820.80    313.78 o 
  -2  -4   4    29053.94    28562.47   1063.01 o 
  -1  -4   4        0.27       10.51     10.43 o 
   0  -4   4    10050.23    10304.97    247.30 o 
   1  -4   4     2718.27     2519.33     51.64 o 
   2  -4   4     9392.46     8615.64    337.35 o 
   3  -4   4    15790.47    15182.39    419.52 o 
   4  -4   4      118.59      130.73     18.74 o 
   5  -4   4     7664.43     7913.17    413.97 o 
   6  -4   4      494.39      494.92     31.17 o 
   7  -4   4     1612.72     1761.88    104.64 o 
   8  -4   4      488.03      486.40     32.74 o 
   9  -4   4     2506.59     2568.66    125.82 o 
  10  -4   4     3664.51     3768.14    141.86 o 
  11  -4   4       15.29       20.09     24.37 o 
 -11  -3   4       19.51        8.62     34.04 o 
 -10  -3   4     1082.28     1075.37    102.45 o 
  -9  -3   4      121.70      113.77     41.36 o 
  -8  -3   4     6859.06     7224.49    297.96 o 
  -7  -3   4     5668.61     5856.73    307.52 o 
  -6  -3   4     1627.11     1657.09     97.99 o 
  -5  -3   4      458.80      508.76     44.77 o 
  -4  -3   4      212.80      218.47     27.88 o 
  -3  -3   4    19349.42    18500.45    460.69 o 
  -2  -3   4     2056.09     1986.28    124.65 o 
  -1  -3   4     1588.98     1538.84     34.10 o 
   0  -3   4    17737.55    16765.20    445.80 o 
   1  -3   4     4042.76     4116.04     91.67 o 
   2  -3   4    14606.97    13055.26    844.99 o 
   3  -3   4     4098.91     4143.39     76.77 o 
   4  -3   4     7028.24     7151.88    138.53 o 
   5  -3   4     3029.94     3166.71     75.66 o 
   6  -3   4     1318.47     1324.75     41.59 o 
   7  -3   4      513.42      542.04     81.92 o 
   8  -3   4       18.71       17.01     13.18 o 
   9  -3   4     6219.18     6152.29    228.80 o 
  10  -3   4       63.53       91.13     20.07 o 
  11  -3   4      121.19      142.03     30.68 o 
 -11  -2   4      260.59      295.50     63.56 o 
 -10  -2   4      200.98      203.33     41.72 o 
  -9  -2   4     1906.65     2051.12    159.18 o 
  -8  -2   4    10139.50    11303.92    517.28 o 
  -7  -2   4       43.17       32.17     20.51 o 
  -6  -2   4     2874.50     3130.73    155.28 o 
  -5  -2   4     3521.05     3860.39    166.19 o 
  -4  -2   4    13568.64    13461.07    572.26 o 
  -3  -2   4    18284.66    19846.67    901.19 o 
  -2  -2   4      542.17      550.23     39.65 o 
  -1  -2   4    33871.13    31673.92   1156.38 o 
   0  -2   4       10.78       13.13      5.62 o 
   1  -2   4     9101.98     9773.20    186.35 o 
   2  -2   4      701.34      800.68     43.11 o 
   3  -2   4     1845.09     1660.38     25.25 o 
   4  -2   4    18985.95    19319.75    870.62 o 
   5  -2   4       62.72       81.17      7.56 o 
   6  -2   4      635.97      650.32     23.57 o 
   7  -2   4      177.69      158.78     15.61 o 
   8  -2   4     4833.41     4667.84    217.33 o 
   9  -2   4      356.36      351.24     38.43 o 
  10  -2   4       79.58       80.32     16.41 o 
  11  -2   4     2182.18     2139.06     88.37 o 
  12  -2   4       89.13       88.10     30.56 o 
 -11  -1   4      562.03      627.59     84.56 o 
 -10  -1   4      104.89       81.78     41.18 o 
  -9  -1   4     4172.98     4452.74    418.96 o 
  -8  -1   4      195.31      150.90     20.52 o 
  -7  -1   4     1595.84     1796.14     94.42 o 
  -6  -1   4    11362.10    11651.37    506.56 o 
  -5  -1   4      724.45      713.13     42.92 o 
  -4  -1   4      246.94      284.95     28.03 o 
  -3  -1   4     1079.84     1339.89     55.01 o 
  -2  -1   4    46177.82    46971.09   3125.27 o 
  -1  -1   4     1135.54     1050.03     25.06 o 
   0  -1   4        3.96       20.12      4.77 o 
   1  -1   4    20725.88    21402.06    472.42 o 
   2  -1   4      197.86      254.76     13.23 o 
   3  -1   4    32542.09    34601.46   1050.05 o 
   4  -1   4      141.67      198.65     27.50 o 
   5  -1   4     1561.66     1581.59     41.14 o 
   6  -1   4     6658.94     6522.99    154.97 o 
   7  -1   4     1434.98     1500.41     37.64 o 
   8  -1   4       18.77       41.95     11.91 o 
   9  -1   4      133.53      137.73     17.45 o 
  10  -1   4     3133.45     3122.95    115.13 o 
  11  -1   4      261.99      239.46     27.62 o 
  12  -1   4       42.14       19.59     29.56 o 
 -11   0   4       86.76      126.38     39.56 o 
 -10   0   4     2393.80     2501.57    139.68 o 
  -9   0   4       49.88       43.64     11.14 o 
  -8   0   4      424.62      430.40     18.47 o 
  -7   0   4     9165.93     9613.37    238.83 o 
  -6   0   4      438.52      477.09     37.55 o 
  -5   0   4      398.99      411.05     15.88 o 
  -4   0   4     1113.60     1101.09     57.29 o 
  -3   0   4    56508.00    60578.35   4559.52 o 
  -2   0   4     6543.99     6745.99    110.36 o 
  -1   0   4      439.06      600.48     10.48 o 
   0   0   4    10966.48    11158.58    249.41 o 
   1   0   4    11022.92    11689.39    173.39 o 
   2   0   4    51849.95    51722.37   2363.06 o 
   3   0   4     7891.74     8368.99    192.40 o 
   4   0   4     2361.05     2398.42     30.06 o 
   5   0   4    22191.00    22185.21    545.43 o 
   6   0   4     2003.29     2101.38     47.23 o 
   7   0   4       35.40       33.50     11.93 o 
   8   0   4      900.85     1092.23    199.15 o 
   9   0   4     4968.54     4915.56    134.59 o 
  10   0   4     1179.56     1185.37     46.60 o 
  11   0   4        1.63      -10.37     14.09 o 
  12   0   4     1460.83     1433.02     89.53 o 
 -11   1   4      871.67     1009.39     88.81 o 
 -10   1   4       85.08       40.55     44.60 o 
  -9   1   4       86.31       84.77     22.42 o 
  -8   1   4     5703.57     5847.18    172.16 o 
  -7   1   4     2620.75     2690.56    192.72 o 
  -6   1   4      966.43     1068.61     71.49 o 
  -5   1   4     6082.99     6536.95    362.01 o 
  -4   1   4     3730.11     3658.85    135.13 o 
  -3   1   4     3870.22     3770.78    127.51 o 
  -2   1   4      200.65      202.14     19.69 o 
  -1   1   4     6023.22     6107.19     93.20 o 
   0   1   4    10601.61    10674.17    149.96 o 
   1   1   4     1071.75     1286.31     16.49 o 
   2   1   4     1640.29     1676.15     15.20 o 
   3   1   4     1519.24     1606.67     19.72 o 
   4   1   4    43875.95    43427.86   1499.72 o 
   5   1   4        3.18        4.40     15.83 o 
   6   1   4        4.17        8.48      6.20 o 
   7   1   4     3488.49     3418.34    123.72 o 
   8   1   4     1147.32     1155.97     44.47 o 
   9   1   4     1298.43     1298.49     53.01 o 
  10   1   4      222.16      179.14     20.20 o 
  11   1   4     4108.54     4239.45    143.36 o 
  12   1   4      348.23      310.76     29.45 o 
 -11   2   4       28.39       22.96     31.50 o 
 -10   2   4      166.32      104.79     22.81 o 
  -9   2   4     3683.19     3685.42    117.36 o 
  -8   2   4      698.84      751.26     37.54 o 
  -7   2   4     1161.70     1275.87     89.05 o 
  -6   2   4     3140.75     3135.25    150.30 o 
  -5   2   4      510.23      640.79     45.93 o 
  -4   2   4     6497.66     6227.86    233.31 o 
  -3   2   4    23132.17    24378.04    836.23 o 
  -2   2   4     3786.29     3596.12    108.96 o 
  -1   2   4    22242.49    21532.96    672.67 o 
   0   2   4       65.78       88.49      6.21 o 
   1   2   4     9242.43    10207.63    160.31 o 
   2   2   4     1094.98     1061.97     13.48 o 
   3   2   4     9793.90     9140.68    128.21 o 
   4   2   4     6708.94     6892.24     94.64 o 
   5   2   4      241.86      202.93     13.45 o 
   6   2   4    17871.53    17887.42   1139.17 o 
   7   2   4      150.52      149.14     14.54 o 
   8   2   4     2732.46     2642.26     70.17 o 
   9   2   4      145.48      141.60     17.58 o 
  10   2   4     5923.98     5682.94    155.97 o 
  11   2   4     2621.83     2514.49     82.47 o 
  12   2   4      176.88      152.60     25.66 o 
 -11   3   4      495.85      533.49     79.04 o 
 -10   3   4     2240.70     2096.79     92.04 o 
  -9   3   4     1719.83     1803.76    102.67 o 
  -8   3   4       20.29       17.64     29.34 o 
  -7   3   4    10121.11    10115.68    687.36 o 
  -6   3   4      736.88      823.99     62.89 o 
  -5   3   4     6019.53     6269.75    260.55 o 
  -4   3   4     2796.21     2867.73     93.31 o 
  -3   3   4     6435.38     6115.28    150.15 o 
  -2   3   4    23643.12    23250.36    795.21 o 
  -1   3   4     1889.85     2059.25     46.08 o 
   0   3   4     2538.63     2621.85     52.10 o 
   1   3   4    71866.29    73454.20   3285.86 o 
   2   3   4    33436.40    31438.85   1503.54 o 
   3   3   4     8924.00     8553.67    129.66 o 
   4   3   4      664.84      752.72     20.69 o 
   5   3   4    34773.75    34104.24    948.20 o 
   6   3   4     1769.53     1920.80     42.48 o 
   7   3   4     1103.17     1142.35     35.67 o 
   8   3   4       96.56      100.88     18.52 o 
   9   3   4     1719.75     1618.89     93.02 o 
  10   3   4     9262.77     8639.33    254.85 o 
  11   3   4      288.33      259.32     30.66 o 
  12   3   4      391.26      339.93     32.82 o 
 -11   4   4      146.34      137.85     42.07 o 
 -10   4   4      585.72      545.56     49.53 o 
  -9   4   4      102.12      165.03     48.40 o 
  -8   4   4     3154.74     3470.39    208.98 o 
  -7   4   4     8467.36     8456.50    433.35 o 
  -6   4   4      951.32      890.26     53.70 o 
  -5   4   4     1750.97     1646.41     60.42 o 
  -4   4   4     1300.03     1331.15     45.61 o 
  -3   4   4    27182.99    27543.45   1076.57 o 
  -2   4   4      901.01      864.30     34.81 o 
  -1   4   4    15481.38    15935.42    450.26 o 
   0   4   4    15482.80    15303.75    414.06 o 
   1   4   4     6661.35     6958.71    168.08 o 
   2   4   4     8893.73     7632.28    302.08 o 
   3   4   4     2810.83     2651.83     43.04 o 
   4   4   4    42294.42    41889.89   1279.03 o 
   5   4   4    15774.39    15577.23    309.94 o 
   6   4   4      394.67      407.89     14.39 o 
   7   4   4     4657.64     4430.21    111.86 o 
   8   4   4       24.71       37.39     15.24 o 
   9   4   4    11957.50    11249.40    393.13 o 
  10   4   4      667.43      671.28     50.66 o 
  11   4   4        6.35      -11.00     15.17 o 
  12   4   4     1665.26     1536.10     69.16 o 
 -10   5   4      731.18      785.98    102.88 o 
  -9   5   4      315.13      473.45     70.52 o 
  -8   5   4     2542.19     2646.89    175.53 o 
  -7   5   4      241.60      210.02     42.08 o 
  -6   5   4      633.61      694.40     83.47 o 
  -5   5   4      519.12      593.60     34.77 o 
  -4   5   4     3063.05     2946.87    100.06 o 
  -3   5   4      630.10      500.82     46.10 o 
  -2   5   4     5163.53     5380.33    133.63 o 
  -1   5   4    42326.15    43066.37   1909.68 o 
   0   5   4    12586.11    13751.10    376.97 o 
   1   5   4     5763.70     5335.75    141.32 o 
   2   5   4     2371.93     2015.20    129.19 o 
   3   5   4     6682.93     6224.76    121.91 o 
   4   5   4    21635.36    21024.68    544.52 o 
   5   5   4       45.87       75.17     11.64 o 
   6   5   4     5714.79     5559.09    106.83 o 
   7   5   4      641.96      635.66     20.89 o 
   8   5   4     1829.82     1809.88     58.96 o 
   9   5   4       66.86      166.24     63.75 o 
  10   5   4      593.00      507.69     32.49 o 
  11   5   4     2434.96     2269.83    139.15 o 
  12   5   4        2.49      -13.90     25.11 o 
 -10   6   4       43.59      -10.46     39.05 o 
  -9   6   4     1795.95     1943.76    161.70 o 
  -8   6   4        8.66      -31.80     33.82 o 
  -7   6   4     4312.95     4323.72    195.43 o 
  -6   6   4    10856.39    10631.13    389.12 o 
  -5   6   4     1049.71     1041.37     59.59 o 
  -4   6   4      193.52      181.51     22.49 o 
  -3   6   4      331.38      405.96     40.59 o 
  -2   6   4    32471.02    32449.40   1396.24 o 
  -1   6   4    12320.07    12360.13    357.24 o 
   0   6   4      320.54     1275.90    258.77 o 
   1   6   4       47.57      357.24    216.10 o 
   2   6   4    15214.63    13966.45    407.20 o 
   3   6   4    29931.47    27611.52    829.68 o 
   4   6   4     1222.34     1468.95     41.03 o 
   5   6   4     8504.81     8215.00    175.01 o 
   6   6   4     4769.00     4567.53     96.01 o 
   7   6   4     1220.03     1245.79     36.48 o 
   8   6   4      297.03      324.81     31.35 o 
   9   6   4        6.04       -8.71     22.57 o 
  10   6   4     7734.47     7058.42    368.40 o 
  11   6   4      190.94      173.66     42.64 o 
  12   6   4        2.23       16.37     28.01 o 
 -10   7   4     1185.14     1365.49    150.04 o 
  -9   7   4      111.86       60.09     44.17 o 
  -8   7   4      791.84      837.75     62.82 o 
  -7   7   4     8086.10     8103.85    321.23 o 
  -6   7   4      356.92      331.71     34.45 o 
  -5   7   4      162.63      166.94     40.10 o 
  -4   7   4      700.60      622.77     56.28 o 
  -3   7   4     9475.37     9528.39    297.04 o 
  -2   7   4    16218.77    16704.29    567.25 o 
  -1   7   4      526.79      580.96     30.35 o 
   0   7   4    23963.04    22439.01    811.43 o 
   1   7   4       34.30       44.23     13.91 o 
   2   7   4    11332.54    11028.17    639.28 o 
   3   7   4     1422.52     1931.74    117.03 o 
   4   7   4     2305.83     2459.03    200.69 o 
   5   7   4     9618.37     9320.33    213.42 o 
   6   7   4      744.34      764.87     38.08 o 
   7   7   4       54.15      478.20    100.83 o 
   8   7   4      961.29      948.67     76.10 o 
   9   7   4     1955.06     2044.29     96.59 o 
  10   7   4     1082.27     1308.46    103.63 o 
  11   7   4        0.13      -37.74     37.74 o 
  12   7   4     1623.64     1572.84    103.53 o 
  -9   8   4      291.74      349.64     72.27 o 
  -8   8   4     2754.35     2865.02    143.05 o 
  -7   8   4       25.10       29.90     23.48 o 
  -6   8   4      251.26      284.30     43.84 o 
  -5   8   4     1638.49     1553.68     86.65 o 
  -4   8   4     3768.62     3774.56    225.81 o 
  -3   8   4     4506.07     4584.53    153.59 o 
  -2   8   4       13.82       54.24     32.23 o 
  -1   8   4     9991.76     9716.75    345.72 o 
   0   8   4     8028.91     7406.45    525.99 o 
   1   8   4      852.48      700.67     51.09 o 
   2   8   4     4554.99     5285.93    495.61 o 
   3   8   4     3399.83     3472.51    109.04 o 
   4   8   4    14214.54    13629.88    354.93 o 
   5   8   4      487.10      537.63     25.11 o 
   7   8   4     8362.18     8273.83    211.36 o 
   8   8   4      909.87      880.96     36.65 o 
   9   8   4     1022.57     1434.29     97.15 o 
  10   8   4       71.47       85.69     39.13 o 
  11   8   4     2706.84     3052.47    219.96 o 
  12   8   4      247.74      162.64     55.08 o 
  -9   9   4     2008.00     2208.01    207.48 o 
  -8   9   4      787.69      584.97    386.82 o 
  -7   9   4       87.37      126.00     52.23 o 
  -6   9   4     2841.17     2781.20    129.49 o 
  -5   9   4      287.79      260.92     32.92 o 
  -4   9   4     2538.26     2613.60    199.63 o 
  -3   9   4       50.40       66.03     39.44 o 
  -2   9   4     8051.86     8333.71    491.26 o 
  -1   9   4    12668.35    12238.68    856.95 o 
   0   9   4      557.00      523.92     65.36 o 
   1   9   4     3676.75     3750.72    236.71 o 
   2   9   4     1180.45     1153.34     53.15 o 
   3   9   4    15042.90    14187.14    552.93 o 
   4   9   4      109.73       81.11     20.54 o 
   5   9   4     3491.63     3366.98     90.13 o 
   6   9   4    13633.33    13330.79    399.73 o 
   7   9   4      235.15      224.51     20.93 o 
   8   9   4     1406.17     1432.39     57.71 o 
   9   9   4       24.48       32.69     18.73 o 
  10   9   4     2103.95     2095.34    119.36 o 
  11   9   4     2383.85     2415.15    196.01 o 
  -9  10   4      222.39        0.34     36.32 o 
  -8  10   4       14.72        2.78     24.69 o 
  -7  10   4     2668.85     2738.46    250.65 o 
  -6  10   4     1173.15     1449.88    225.81 o 
  -5  10   4     1067.80     1028.71     79.55 o 
  -4  10   4      697.63      809.45    102.96 o 
  -3  10   4     1206.02     1318.60     85.49 o 
  -2  10   4     7557.87     7196.79    622.45 o 
  -1  10   4      590.12      623.17     64.11 o 
   0  10   4     1459.91     1427.86     90.83 o 
   1  10   4     8311.96     8411.98    626.15 o 
   2  10   4     1111.37     1250.50     62.71 o 
   3  10   4       40.49       42.94     21.73 o 
   4  10   4       49.27       23.13     32.98 o 
   5  10   4    11242.09    10725.44    307.07 o 
   6  10   4      734.61      720.57     38.77 o 
   7  10   4     1233.38     1248.76     54.60 o 
   8  10   4      511.30      435.29     37.42 o 
   9  10   4      558.40      577.00     69.60 o 
  10  10   4     3475.51     3275.26    148.73 o 
  11  10   4        2.74      -31.24     69.55 o 
  -8  11   4     1557.57     1526.43    894.37 o 
  -7  11   4     1056.53      996.03    589.41 o 
  -6  11   4        3.35       22.63     25.58 o 
  -5  11   4      657.04      603.19     69.96 o 
  -4  11   4        0.06      -16.86     37.59 o 
  -3  11   4     4788.28     4742.70    463.30 o 
  -2  11   4      138.12      166.86     42.64 o 
  -1  11   4      996.67      980.33     99.02 o 
   0  11   4     8347.71     8139.93    881.18 o 
   1  11   4     1536.51     1703.30     83.52 o 
   2  11   4     1816.43     2001.68    145.13 o 
   3  11   4       27.28       71.19     25.33 o 
   4  11   4     3905.42     3644.93    282.78 o 
   5  11   4     1654.25     1585.77     66.04 o 
   6  11   4      299.01      344.27     34.88 o 
   7  11   4     1069.31     1103.92     50.89 o 
   8  11   4       74.82       92.88     19.83 o 
   9  11   4     2647.67     2641.99    124.31 o 
  10  11   4        1.86       -9.12     22.79 o 
  11  11   4      662.56      518.37     95.86 o 
  -7  12   4       28.82       -5.56     27.16 o 
  -6  12   4     2709.87     2680.08    151.31 o 
  -5  12   4     1599.47     1634.11    105.40 o 
  -4  12   4      614.90      936.21    185.98 o 
  -3  12   4       45.37       59.55     31.97 o 
  -2  12   4      438.52      406.06     45.35 o 
  -1  12   4     6646.39     7115.18    503.70 o 
   0  12   4      391.82      397.16     43.18 o 
   1  12   4      133.93      385.82    103.55 o 
   2  12   4     3039.23     3195.73    146.93 o 
   3  12   4     4592.77     5416.73    263.78 o 
   4  12   4     2646.22     3118.81    443.14 o 
   5  12   4      325.50      251.37     40.28 o 
   6  12   4     4673.87     4570.15    151.83 o 
   7  12   4      441.67      448.46     49.52 o 
   8  12   4     1809.25     1905.14     96.67 o 
   9  12   4       15.57       16.96     23.28 o 
  10  12   4      292.08      283.27     48.82 o 
  -7  13   4     1037.56      579.71    495.14 o 
  -6  13   4     2579.59     2392.98    168.45 o 
  -5  13   4      322.68      305.01     90.10 o 
  -4  13   4        0.62      -14.13     30.42 o 
  -3  13   4        7.97       18.55     25.81 o 
  -2  13   4     5132.93     5073.81    329.87 o 
  -1  13   4      580.10      584.67     65.89 o 
   0  13   4      682.23      629.71     68.16 o 
   1  13   4     3241.99     3315.08    233.68 o 
   2  13   4     1564.85     1829.30    125.59 o 
   3  13   4     5347.63     5983.81    465.97 o 
   4  13   4      321.83      260.86     49.74 o 
   5  13   4     4350.77     4282.70    430.57 o 
   6  13   4     1456.29     1473.91     86.67 o 
   7  13   4     1282.24     1328.43     67.94 o 
   8  13   4        2.84       36.27     23.64 o 
   9  13   4      138.57      124.85     30.71 o 
  10  13   4     3472.03     3481.60    308.57 o 
  -6  14   4       26.09       -4.61     49.12 o 
  -5  14   4        0.48        1.49     36.39 o 
  -4  14   4      334.20      351.51     53.48 o 
  -3  14   4     1493.46     1463.97    169.98 o 
  -2  14   4     1127.06     1018.23    119.75 o 
  -1  14   4       64.47       60.69     57.89 o 
   0  14   4     3473.20     4215.26    291.49 o 
   1  14   4        2.62       26.92     33.91 o 
   2  14   4     1449.65     1518.76    124.07 o 
   3  14   4       66.22       48.73     37.02 o 
   4  14   4     1996.38     2136.70    132.30 o 
   5  14   4     4474.52     4299.46    234.77 o 
   6  14   4      183.98      118.43     27.50 o 
   7  14   4       68.26       48.41     24.15 o 
   8  14   4      120.79       77.60     33.01 o 
   9  14   4     2973.42     2837.27    175.34 o 
  -5  15   4     1109.90      200.32    240.03 o 
  -4  15   4      702.39      733.52    142.08 o 
  -3  15   4      486.30      482.11     74.20 o 
  -2  15   4       45.53       72.81     32.91 o 
  -1  15   4     1978.94     2327.76    141.80 o 
   0  15   4     1294.52     1567.05    130.77 o 
   1  15   4     1206.46     1452.87    106.57 o 
   2  15   4      343.70      399.61     57.50 o 
   3  15   4        2.66       36.80     31.83 o 
   4  15   4     6051.45     6531.51    344.91 o 
   5  15   4      220.11      281.48     54.63 o 
   6  15   4      598.68      529.91     75.68 o 
   7  15   4     1107.72     1081.17    114.85 o 
   8  15   4      811.08      767.60     70.45 o 
  -4  16   4      336.40      316.63     72.12 o 
  -3  16   4      129.83      147.21     45.24 o 
  -2  16   4      903.11      971.53     87.78 o 
  -1  16   4     1807.74     1957.64    135.18 o 
   0  16   4        1.30      -13.76     30.30 o 
   1  16   4      464.15      542.28     70.16 o 
   2  16   4      105.58      140.14     53.64 o 
   3  16   4     2863.01     3271.34    245.45 o 
   4  16   4       74.92      112.04     53.30 o 
   5  16   4      162.40      189.06     52.37 o 
   6  16   4     3369.12     3169.89    289.21 o 
   7  16   4       54.85       44.19     34.21 o 
  -2  17   4     1264.99     1320.72    192.53 o 
  -1  17   4       85.45       76.13     37.42 o 
   0  17   4      499.93      632.85     96.04 o 
   1  17   4      499.23      606.07     79.42 o 
   2  17   4     1871.81     2047.78    185.82 o 
   3  17   4      416.21      432.09    115.61 o 
   4  17   4       52.96      -12.71     35.69 o 
   5  17   4     2218.26     2587.44    240.77 o 
   1  18   4      159.95      192.31     89.21 o 
   2  18   4       31.43       82.15     47.08 o 
  -2 -15   5     1752.16     1889.02    422.87 o 
  -1 -15   5        6.44       -8.80     31.99 o 
   0 -15   5      747.12      783.66     83.06 o 
   1 -15   5      887.82     1169.86    190.16 o 
  -5 -14   5     1619.20     1568.06    223.68 o 
  -4 -14   5      411.62      405.60     68.18 o 
  -3 -14   5     1040.58     1070.69    145.15 o 
  -2 -14   5       40.00       41.05     43.47 o 
  -1 -14   5       75.12      139.51     89.90 o 
   0 -14   5     1934.49     2020.19    149.07 o 
   1 -14   5       20.31       33.06     29.51 o 
   2 -14   5       10.15        6.34     36.29 o 
   3 -14   5      268.75      238.45     51.68 o 
   4 -14   5     1029.82     1049.01     96.63 o 
  -6 -13   5     1762.31     1846.87    233.96 o 
  -5 -13   5     1843.43     2014.16    151.65 o 
  -4 -13   5      200.86      205.50     60.20 o 
  -3 -13   5      195.57      142.57     42.27 o 
  -2 -13   5      718.83      744.66     75.61 o 
  -1 -13   5     2773.58     2981.91    199.72 o 
   0 -13   5       67.16       99.14     42.92 o 
   1 -13   5      359.33      341.47     45.73 o 
   2 -13   5     3034.80     3053.36    273.65 o 
   3 -13   5       36.64       48.38     24.86 o 
   4 -13   5      216.11      271.59     71.83 o 
   5 -13   5       48.27       58.33     27.29 o 
  -7 -12   5      954.41     1057.26    131.31 o 
  -6 -12   5     2422.86     2631.20    206.27 o 
  -5 -12   5       14.73       58.88     35.15 o 
  -4 -12   5      312.68      275.03     65.19 o 
  -3 -12   5      623.94      655.91     79.96 o 
  -2 -12   5     1440.35     1474.70    107.10 o 
  -1 -12   5      242.34      160.75     59.43 o 
   0 -12   5      277.80      267.82     81.95 o 
   1 -12   5     6351.60     6625.34    282.18 o 
   2 -12   5      340.08      333.77     39.80 o 
   3 -12   5      285.25      288.32     64.67 o 
   4 -12   5      238.12      212.48     38.22 o 
   5 -12   5      752.25      726.24     80.50 o 
   6 -12   5     1356.61     1215.82    193.97 o 
  -8 -11   5      109.94      165.78    116.75 o 
  -7 -11   5     3355.94     3022.13   1068.93 o 
  -6 -11   5        6.21        0.78     27.61 o 
  -5 -11   5      787.09      802.55     90.23 o 
  -4 -11   5     2473.96     2587.87    142.75 o 
  -3 -11   5      516.75      501.64     53.22 o 
  -2 -11   5      200.89      169.21     42.21 o 
  -1 -11   5      255.57      184.36     42.37 o 
   0 -11   5     4995.41     5261.58    253.23 o 
   1 -11   5     1123.96     1241.54     70.51 o 
   2 -11   5      421.53      408.86     39.36 o 
   3 -11   5     2023.14     1943.89     98.68 o 
   4 -11   5      230.45      162.74     37.46 o 
   5 -11   5     1728.50     1566.69    243.94 o 
   6 -11   5       74.93       69.15     23.95 o 
   7 -11   5      798.74      685.04     62.11 o 
  -8 -10   5     1586.25     1398.30    166.19 o 
  -7 -10   5        3.55      -20.85     42.27 o 
  -6 -10   5      306.59      268.39     38.42 o 
  -5 -10   5     3643.91     3691.40    182.82 o 
  -4 -10   5      187.13      181.00     42.90 o 
  -3 -10   5       59.15       71.11     26.60 o 
  -2 -10   5      369.15      307.97     37.97 o 
  -1 -10   5     4657.05     4736.45    217.53 o 
   0 -10   5     1216.15     1449.41     91.15 o 
   1 -10   5       84.96       90.00     65.21 o 
   2 -10   5     1330.59     1435.94    104.25 o 
   3 -10   5      439.80      391.03     33.08 o 
   4 -10   5     1526.42     1384.13     66.22 o 
   5 -10   5        2.16       -7.77     16.24 o 
   6 -10   5      680.73      593.08     68.13 o 
   7 -10   5     2227.13     2240.17    156.28 o 
   8 -10   5       69.21       59.45     27.21 o 
  -9  -9   5      614.46      741.99    116.26 o 
  -8  -9   5      112.08      110.54     53.89 o 
  -7  -9   5        1.13      -22.76     38.79 o 
  -6  -9   5     6648.10     5630.57    581.54 o 
  -5  -9   5      434.99      430.45     81.43 o 
  -4  -9   5      130.85      141.54     49.08 o 
  -3  -9   5     3694.19     3730.88    177.94 o 
  -2  -9   5      974.03      978.94     78.16 o 
  -1  -9   5     3291.80     3337.04    212.10 o 
   0  -9   5       84.50       95.20     41.44 o 
   1  -9   5     3915.13     4105.85    170.65 o 
   2  -9   5      998.28     1100.02    260.21 o 
   3  -9   5     1656.17     1696.35    197.07 o 
   4  -9   5     1358.14     1234.16    140.78 o 
   5  -9   5      330.25      281.26     30.93 o 
   6  -9   5     3089.30     3180.02    167.08 o 
   7  -9   5      135.69      135.45     23.15 o 
   8  -9   5       66.07       52.25     21.86 o 
   9  -9   5      771.37      687.51     67.01 o 
  -9  -8   5      292.05      256.18     76.50 o 
  -8  -8   5       96.74       66.22     46.00 o 
  -7  -8   5     4349.74     4185.81    412.98 o 
  -6  -8   5     1577.56     1328.53    793.25 o 
  -5  -8   5      479.28      510.06     46.32 o 
  -4  -8   5    12484.26    12830.85    495.04 o 
  -3  -8   5      845.18      841.83     51.44 o 
  -2  -8   5     6124.21     6209.40    206.25 o 
  -1  -8   5      601.29      694.72    121.32 o 
   0  -8   5     4362.70     4340.06    163.65 o 
   1  -8   5     7969.19     8550.13    515.36 o 
   2  -8   5      526.61      843.46     56.77 o 
   3  -8   5      288.87      279.63     35.99 o 
   4  -8   5      630.08      574.07     31.24 o 
   5  -8   5     9670.37     8911.49    301.06 o 
   6  -8   5      145.84      174.63     20.52 o 
   7  -8   5        1.36       -9.15     17.28 o 
   8  -8   5     1499.60     1383.81     63.16 o 
   9  -8   5       72.86       15.14     45.82 o 
 -10  -7   5       51.98       17.49     45.89 o 
  -9  -7   5     1781.95     2071.94    196.68 o 
  -8  -7   5     1633.12     1668.64    243.73 o 
  -7  -7   5     1829.93     1642.33    134.46 o 
  -6  -7   5        2.90       -1.87     27.47 o 
  -5  -7   5     9862.88     9439.94    217.89 o 
  -4  -7   5     1792.44     1796.08     80.57 o 
  -3  -7   5     4013.69     4198.39    163.50 o 
  -2  -7   5      647.48      664.32     53.40 o 
  -1  -7   5     1226.86     1296.02     51.74 o 
   0  -7   5    15480.93    14984.42    497.96 o 
   1  -7   5      332.95      650.02    255.73 o 
   2  -7   5     3431.72     3156.11    210.77 o 
   3  -7   5     4116.51     3530.53    278.13 o 
   4  -7   5     2959.10     2839.79    152.43 o 
   5  -7   5      963.82     1047.50     62.13 o 
   6  -7   5       31.91       24.00     16.29 o 
   7  -7   5     2994.56     2868.52    125.63 o 
   8  -7   5      363.70      310.91     32.46 o 
   9  -7   5      188.08      162.67     66.95 o 
 -10  -6   5     2960.43     3085.41    223.78 o 
  -9  -6   5      253.43      270.90     66.71 o 
  -8  -6   5      309.11      297.58     61.89 o 
  -7  -6   5      138.16       96.49     42.45 o 
  -6  -6   5     1755.79     1786.73    123.06 o 
  -5  -6   5     3910.50     3631.42    186.74 o 
  -4  -6   5        3.51        8.19     15.40 o 
  -3  -6   5     2911.10     2942.74     95.87 o 
  -2  -6   5      120.15       71.82     19.51 o 
  -1  -6   5    11971.58    11709.93    350.03 o 
   0  -6   5     1146.96     1129.78     48.38 o 
   1  -6   5     3381.67     3242.87    118.44 o 
   2  -6   5     9503.64     8937.63    251.34 o 
   3  -6   5      403.69      379.51     23.34 o 
   4  -6   5     2953.13     2789.91     69.72 o 
   5  -6   5      644.27      657.35     40.60 o 
   6  -6   5     7755.15     7345.91    219.21 o 
   7  -6   5     1684.12     1664.79     61.70 o 
   8  -6   5       59.37      101.41     15.17 o 
   9  -6   5      827.62      776.39    154.12 o 
 -10  -5   5      337.33      337.35     56.89 o 
  -9  -5   5      376.06      362.57     71.94 o 
  -8  -5   5     1020.75     1428.46    131.54 o 
  -7  -5   5     2781.41     2987.90    187.19 o 
  -6  -5   5     7970.94     8244.20    428.08 o 
  -5  -5   5      115.47      101.24     30.61 o 
  -4  -5   5    10921.63    10597.02    216.86 o 
  -3  -5   5     4729.89     4529.99    131.33 o 
  -2  -5   5    12404.07    12025.40    352.45 o 
  -1  -5   5     3404.94     3337.05     96.07 o 
   0  -5   5      738.48      663.20     29.10 o 
   1  -5   5    29021.11    27922.10   1027.21 o 
   2  -5   5     3087.61     2933.96     65.14 o 
   3  -5   5     1562.04     1548.81     36.86 o 
   4  -5   5     2668.38     2677.42     82.08 o 
   5  -5   5     4594.44     4495.79    132.96 o 
   6  -5   5     4525.90     4489.26    119.64 o 
   7  -5   5        0.20       -0.63      9.45 o 
   8  -5   5     1695.93     1845.82     98.22 o 
   9  -5   5      371.40      251.86     61.34 o 
  10  -5   5     1495.29     1248.84    115.48 o 
 -11  -4   5     1136.82     1280.51    166.11 o 
 -10  -4   5        4.77       39.07     41.97 o 
  -9  -4   5      992.57     1023.99     84.74 o 
  -8  -4   5      270.21      338.88     62.75 o 
  -7  -4   5     6821.67     6747.20    368.77 o 
  -6  -4   5       30.95      174.15     41.26 o 
  -5  -4   5     3875.59     3944.10    187.86 o 
  -4  -4   5    14492.74    14488.23    808.59 o 
  -3  -4   5     1090.54     1041.23     18.37 o 
  -2  -4   5        6.87      577.47     56.26 o 
  -1  -4   5      684.68      739.39     25.29 o 
   0  -4   5    12597.68    11431.35    289.87 o 
   1  -4   5     6754.52     6805.65    159.88 o 
   2  -4   5       11.49       16.68      8.97 o 
   3  -4   5     3936.99     3707.27     79.05 o 
   4  -4   5       19.42       38.77     11.59 o 
   5  -4   5     5127.94     5020.95    112.88 o 
   6  -4   5      426.00      453.75     24.93 o 
   7  -4   5     2643.68     2827.94     84.43 o 
   8  -4   5     2414.78     2429.01     89.99 o 
   9  -4   5      456.75      527.98     36.20 o 
  10  -4   5       10.69       31.95     17.87 o 
 -11  -3   5      146.01      206.97     51.65 o 
 -10  -3   5     1747.29     1797.55    148.44 o 
  -9  -3   5      228.80      229.55     51.84 o 
  -8  -3   5     3577.50     3775.40    175.66 o 
  -7  -3   5      439.94     1042.38     89.80 o 
  -6  -3   5     2994.66     3065.29    165.96 o 
  -5  -3   5    12373.32    12516.60    597.11 o 
  -4  -3   5       56.07       51.01     20.93 o 
  -3  -3   5     3389.09     3424.98     80.33 o 
  -2  -3   5     2636.39     2675.30     70.33 o 
  -1  -3   5    11291.33    10685.80    280.92 o 
   0  -3   5     1281.16     1813.03    442.67 o 
   1  -3   5     4016.21     4153.70     94.43 o 
   2  -3   5    11618.17    10214.86    589.50 o 
   3  -3   5      931.01      962.45     17.39 o 
   4  -3   5     1935.14     1929.51     35.83 o 
   5  -3   5     2107.99     2141.88     78.05 o 
   6  -3   5     2616.55     2585.59     77.43 o 
   7  -3   5     7283.98     7458.00    225.18 o 
   8  -3   5      688.48      662.91     44.41 o 
   9  -3   5      161.28      167.07     16.73 o 
  10  -3   5      365.40      356.05     24.93 o 
  11  -3   5      947.16      981.77     51.25 o 
 -11  -2   5     2656.07     2966.32    224.33 o 
 -10  -2   5     1730.59     1771.46    120.53 o 
  -9  -2   5      156.02      217.52     47.71 o 
  -8  -2   5       66.22       82.73     43.14 o 
  -7  -2   5      584.72      583.20     47.77 o 
  -6  -2   5    20163.59    20760.01   1192.05 o 
  -5  -2   5     1057.35      880.98     62.07 o 
  -4  -2   5     3585.87     3877.28    154.79 o 
  -3  -2   5    10676.15    11226.75    446.02 o 
  -2  -2   5    13837.47    13822.34    342.63 o 
  -1  -2   5     1334.24     1242.68     25.44 o 
   0  -2   5      341.51      420.18     10.64 o 
   1  -2   5    26381.82    25688.17    671.58 o 
   2  -2   5    26449.35    25605.89   1525.19 o 
   3  -2   5      690.90      700.13     17.53 o 
   4  -2   5     1701.62     1718.36     25.14 o 
   5  -2   5     1283.19     1366.22     29.20 o 
   6  -2   5    15035.28    15107.14    442.67 o 
   7  -2   5       88.60       85.83     12.18 o 
   8  -2   5      155.12      144.88     12.58 o 
   9  -2   5     2959.90     2891.75     82.14 o 
  10  -2   5     2253.12     2245.64    140.08 o 
  11  -2   5      562.36      573.41     37.51 o 
 -11  -1   5     3485.92     3654.62    261.39 o 
 -10  -1   5        4.54       25.99     35.77 o 
  -9  -1   5      904.22     1046.70     78.14 o 
  -8  -1   5     1731.94     1722.76    115.14 o 
  -7  -1   5     7685.56     8594.95    453.96 o 
  -6  -1   5     2148.56     2288.34    110.56 o 
  -5  -1   5      223.20      242.49     24.62 o 
  -4  -1   5    17685.25    20457.71   1157.56 o 
  -3  -1   5      215.75      135.36     20.63 o 
  -2  -1   5     5675.97     5871.74    107.96 o 
  -1  -1   5     3042.10     3217.47     51.12 o 
   0  -1   5      116.94       93.94     19.60 o 
   1  -1   5    25582.43    25921.05    829.74 o 
   2  -1   5     5139.75     4986.39    183.54 o 
   3  -1   5      437.62      403.88      5.18 o 
   4  -1   5        8.64       15.56      5.74 o 
   5  -1   5    16321.93    16652.98    455.14 o 
   6  -1   5      152.70      181.56     31.10 o 
   7  -1   5      291.81      285.95     14.18 o 
   8  -1   5     4347.10     4463.96    224.05 o 
   9  -1   5      138.14      161.01     14.44 o 
  10  -1   5     1346.44     1273.80     97.01 o 
  11  -1   5       45.55       68.94     23.98 o 
 -11   0   5      238.27      236.99     70.14 o 
 -10   0   5      746.80      771.50    136.12 o 
  -9   0   5     1178.98     1117.27     82.86 o 
  -8   0   5     1187.93     1267.11     39.26 o 
  -7   0   5     1332.26     1367.25     34.52 o 
  -6   0   5        1.96        9.36     11.32 o 
  -5   0   5    14251.40    14929.48    387.42 o 
  -4   0   5     2494.18     2064.74    232.67 o 
  -3   0   5       53.85      143.38     12.65 o 
  -2   0   5     3406.12     3325.23     56.37 o 
  -1   0   5     8578.38     9228.19    156.98 o 
   0   0   5    17915.36    16952.81    347.69 o 
   1   0   5    10820.70    11484.49    182.18 o 
   2   0   5      481.76      481.38     18.39 o 
   3   0   5     9866.76     9692.68    408.87 o 
   4   0   5    12622.88    12583.25    239.65 o 
   5   0   5      367.26      355.65     22.74 o 
   6   0   5      130.16      149.96      8.64 o 
   7   0   5     6052.90     6125.12    135.56 o 
   8   0   5      561.09      513.67     62.94 o 
   9   0   5      524.39      531.37     22.58 o 
  10   0   5      304.88      307.68     27.93 o 
  11   0   5     1993.24     1919.40     65.88 o 
  12   0   5     1463.36     1402.78     81.88 o 
 -11   1   5      796.39      808.29     89.37 o 
 -10   1   5     3783.88     3916.60    244.03 o 
  -9   1   5        0.59      -10.36     18.04 o 
  -8   1   5      100.59      103.51     18.22 o 
  -7   1   5     1028.65     1009.86     30.82 o 
  -6   1   5     5463.84     5356.97    260.85 o 
  -5   1   5     9544.16    10696.76    636.80 o 
  -4   1   5     2760.02     3052.36    126.01 o 
  -3   1   5    23291.38    24577.23   1230.06 o 
  -2   1   5      372.47      389.70     19.79 o 
  -1   1   5    16664.01    16865.04    443.65 o 
   0   1   5     7032.53     7510.71     99.78 o 
   1   1   5     9714.72    10472.79    148.88 o 
   2   1   5    15965.46    15665.65    434.94 o 
   3   1   5     8019.29     8035.44    175.03 o 
   4   1   5      847.54      904.59     15.03 o 
   5   1   5     3460.05     3521.19     82.98 o 
   6   1   5    25527.22    26323.34    735.79 o 
   7   1   5     3836.49     3730.13     68.60 o 
   8   1   5      174.49      194.76     24.39 o 
   9   1   5     2577.97     2607.78     63.46 o 
  10   1   5        0.41       14.98     14.78 o 
  11   1   5     3144.70     3205.52    140.90 o 
  12   1   5       14.62        7.54     19.62 o 
 -11   2   5     4078.30     4167.62    243.33 o 
 -10   2   5      618.57      778.27    119.18 o 
  -9   2   5       17.20       12.21     19.27 o 
  -8   2   5      626.74      655.74     52.44 o 
  -7   2   5     1097.47     1270.00     95.26 o 
  -6   2   5     4273.06     4219.37    204.72 o 
  -5   2   5      172.78      204.23     32.06 o 
  -4   2   5    11302.36    11579.19    490.64 o 
  -3   2   5     4134.38     4280.53    106.57 o 
  -2   2   5     4984.59     5036.18    114.22 o 
  -1   2   5      756.76      797.53     24.33 o 
   0   2   5     2445.11     2448.34     49.67 o 
   1   2   5    12908.33    12507.52    197.39 o 
   2   2   5      127.35      177.84      8.81 o 
   3   2   5       76.40       88.96      4.05 o 
   4   2   5      872.67      817.96     18.71 o 
   5   2   5    13952.14    14069.47    333.81 o 
   6   2   5    13816.08    13763.80    488.12 o 
   7   2   5       38.26       24.33     15.69 o 
   8   2   5     7326.98     6819.95    163.72 o 
   9   2   5     2939.84     2877.07     77.71 o 
  10   2   5     2754.34     2591.64    101.72 o 
  11   2   5      128.29      128.03     18.64 o 
  12   2   5      506.85      427.73     35.37 o 
 -11   3   5      514.12      471.01     78.73 o 
 -10   3   5        4.68       -4.44     44.38 o 
  -9   3   5     1799.65     1874.08    104.12 o 
  -8   3   5      835.83      715.01    125.42 o 
  -7   3   5     1646.35     1694.50    118.05 o 
  -6   3   5      129.39      143.39     36.74 o 
  -5   3   5     2181.16     2208.38    110.92 o 
  -4   3   5    12700.59    12888.01    403.74 o 
  -3   3   5     4616.22     4995.11    193.26 o 
  -2   3   5     1771.44     1738.20    140.64 o 
  -1   3   5      325.81      359.06     16.74 o 
   0   3   5    11794.76    11153.17    259.30 o 
   1   3   5      839.26      969.87     20.74 o 
   2   3   5     4120.78     3867.90     79.43 o 
   3   3   5    10632.49     9885.93    319.37 o 
   4   3   5    10941.05    10888.50    183.17 o 
   5   3   5    16570.14    17659.76    379.67 o 
   6   3   5       19.58       22.59      7.80 o 
   7   3   5     7745.79     7419.35    212.11 o 
   8   3   5     4672.29     4536.12    112.78 o 
   9   3   5      506.34      542.25     30.07 o 
  10   3   5       11.00       -5.55     11.87 o 
  11   3   5        2.39       29.43     21.47 o 
  12   3   5     3648.35     3299.88    110.11 o 
 -10   4   5     2074.06     2056.47    168.43 o 
  -9   4   5      275.25      338.50     64.95 o 
  -8   4   5     1378.94     1366.94    179.01 o 
  -7   4   5      896.04      957.66    134.68 o 
  -6   4   5     3906.41     3941.63    199.48 o 
  -5   4   5     9054.09     8639.79    271.61 o 
  -4   4   5       41.86       45.99     14.83 o 
  -3   4   5     2002.33     2166.56     63.08 o 
  -2   4   5     7886.49     7777.57    194.49 o 
  -1   4   5    43823.75    43865.44   1930.10 o 
   0   4   5    13947.52    13823.73    362.84 o 
   1   4   5      944.45     1017.61     47.68 o 
   2   4   5    78374.16    72690.56   3358.63 o 
   3   4   5    12114.08    11653.35    277.67 o 
   4   4   5     1502.85     1542.77     33.14 o 
   5   4   5      228.80      258.76     13.77 o 
   6   4   5     6026.86     5908.49    103.54 o 
   7   4   5    10403.70    10291.03    267.65 o 
   8   4   5       59.69       65.70     16.53 o 
   9   4   5      521.68      597.51     37.99 o 
  10   4   5     2735.99     2577.12     82.52 o 
  11   4   5     3437.06     3226.20    122.45 o 
  12   4   5      304.27      246.91     33.36 o 
 -10   5   5      698.07      804.85    108.90 o 
  -9   5   5      201.60      159.05     53.10 o 
  -8   5   5      370.54      289.21     91.93 o 
  -7   5   5      535.19      544.83    104.04 o 
  -6   5   5    11858.48    11270.39    453.50 o 
  -5   5   5      293.15      280.42     27.12 o 
  -4   5   5      347.32      399.94     33.47 o 
  -3   5   5    11730.15    11914.10    388.62 o 
  -2   5   5     4921.76     5060.96    146.92 o 
  -1   5   5     6216.47     6249.97    153.75 o 
   0   5   5      900.25      881.10     29.47 o 
   1   5   5    40162.31    38423.07   1586.29 o 
   2   5   5    14488.83    13412.40    443.35 o 
   3   5   5     6369.58     6116.70    185.19 o 
   4   5   5      217.23      160.08     13.46 o 
   5   5   5     5077.29     5060.35     86.60 o 
   6   5   5     8601.94     8300.88    176.09 o 
   7   5   5      360.06      367.25     16.47 o 
   8   5   5      550.66      603.07     45.75 o 
   9   5   5     2015.08     1957.90     67.51 o 
  10   5   5      935.91      827.08     42.88 o 
  11   5   5     1290.16     1159.35     63.18 o 
  12   5   5       45.97       48.47     19.86 o 
 -10   6   5       31.55       27.09     44.70 o 
  -9   6   5      533.34      593.75     90.89 o 
  -8   6   5      244.29      264.96     90.77 o 
  -7   6   5     4245.33     4249.40    200.79 o 
  -6   6   5     2214.13     2178.55    168.62 o 
  -5   6   5      929.97      838.41     46.27 o 
  -4   6   5     8695.62     8536.47    267.55 o 
  -3   6   5      333.66      332.87     38.88 o 
  -2   6   5     6147.42     6351.87    177.34 o 
  -1   6   5     2112.17     2335.65    141.11 o 
   0   6   5    36775.92    35403.27   1470.41 o 
   1   6   5    13021.04    11907.44    332.23 o 
   2   6   5       29.80       58.37     19.62 o 
   3   6   5      658.40      646.31     41.93 o 
   4   6   5       96.89       76.79     11.29 o 
   5   6   5     8444.37     7797.00    164.51 o 
   6   6   5      831.49      905.39     79.38 o 
   7   6   5      883.51      988.10    104.41 o 
   8   6   5     7950.91     8075.31    280.76 o 
   9   6   5      931.11      971.41     56.16 o 
  10   6   5      103.84      -22.98     43.57 o 
  11   6   5      172.51      149.93     64.65 o 
  12   6   5     1668.95     1586.91    109.47 o 
 -10   7   5      772.46      758.25    117.12 o 
  -9   7   5     1513.46     1746.18    163.05 o 
  -8   7   5      339.02      544.38    125.30 o 
  -7   7   5      481.99      542.03     79.32 o 
  -6   7   5      246.01      302.76     56.65 o 
  -5   7   5     7899.80     7779.41    312.23 o 
  -4   7   5     2109.34     2141.05     93.67 o 
  -3   7   5      134.71      150.82     27.18 o 
  -2   7   5      202.63      185.03     22.35 o 
  -1   7   5     1363.01     1199.48     45.95 o 
   0   7   5     5049.03     4806.53    132.71 o 
   1   7   5       96.83      124.34     20.84 o 
   2   7   5    15172.03    14085.30    820.17 o 
   3   7   5     8791.70     7739.67    214.23 o 
   4   7   5     9538.38     8922.49    215.08 o 
   6   7   5      222.62      238.63     18.22 o 
   7   7   5     6281.64     6154.27    147.71 o 
   8   7   5     1010.04     1057.52     66.28 o 
   9   7   5        6.40        1.66     25.47 o 
  10   7   5     2259.46     2433.50    154.42 o 
  11   7   5     1065.89      973.92     91.56 o 
  12   7   5     1455.95     1419.61     92.35 o 
  -9   8   5        1.83       18.31     68.84 o 
  -8   8   5        6.07        9.12     28.67 o 
  -7   8   5      282.69      212.54     43.22 o 
  -6   8   5     7857.74     7857.49    412.39 o 
  -5   8   5     2850.13     3051.60    216.79 o 
  -4   8   5      298.67      308.78     38.43 o 
  -3   8   5     5558.23     5570.69    203.13 o 
  -2   8   5       71.82       71.78     18.63 o 
  -1   8   5     6435.29     6370.38    281.81 o 
   0   8   5       33.03       35.73     15.43 o 
   1   8   5      896.48      746.24     68.58 o 
   2   8   5    20715.03    19233.49   1292.02 o 
   3   8   5     1224.83     1217.25     48.98 o 
   4   8   5        7.38      -28.63     28.63 o 
   5   8   5      328.79      362.85     22.35 o 
   6   8   5     9978.84     9877.36    269.34 o 
   7   8   5     1689.67     1702.99     57.34 o 
   8   8   5      165.64      154.39     21.83 o 
   9   8   5     4374.54     4514.45    133.13 o 
  10   8   5       75.42       78.78     23.30 o 
  11   8   5     2204.18     2329.54    174.45 o 
  12   8   5        5.75       -0.26     33.41 o 
  -9   9   5        1.30        9.87     69.06 o 
  -8   9   5      462.05      321.04    266.81 o 
  -7   9   5     1840.67     1936.26    169.04 o 
  -6   9   5     4591.83     4693.38    389.68 o 
  -5   9   5       29.34       34.83     26.68 o 
  -4   9   5     4746.43     4717.98    235.73 o 
  -3   9   5      919.58      932.88     64.69 o 
  -2   9   5     4614.99     4727.44    345.08 o 
  -1   9   5      104.29      160.21     55.48 o 
   0   9   5     1755.09     1742.19    219.27 o 
   1   9   5    15942.59    14556.30   1099.61 o 
   2   9   5      105.31      164.03     22.53 o 
   3   9   5     2270.88     2359.19     90.62 o 
   4   9   5     4200.95     3951.54    139.06 o 
   5   9   5     6195.22     6042.00    154.63 o 
   6   9   5     5521.25     5734.74    162.91 o 
   7   9   5       70.45       65.53     16.82 o 
   8   9   5     6489.38     6399.85    195.65 o 
   9   9   5      863.40      727.84     51.68 o 
  10   9   5     1573.10     1584.42     90.42 o 
  11   9   5       18.85       47.54     41.07 o 
  -8  10   5      187.92       83.44     85.65 o 
  -7  10   5      446.93      440.76     62.74 o 
  -6  10   5        0.95       29.01     29.11 o 
  -5  10   5     3030.91     3122.68    239.02 o 
  -4  10   5     2298.46     2262.41    364.49 o 
  -3  10   5     1255.35     1256.94     69.86 o 
  -2  10   5     1318.28     1440.60    150.47 o 
  -1  10   5      163.65      155.71     26.74 o 
   0  10   5     9446.99     8851.42    741.75 o 
   1  10   5     2482.10     2239.83    171.18 o 
   2  10   5       96.42       89.42     25.51 o 
   3  10   5    12876.74    12379.63    504.96 o 
   4  10   5      132.45      164.77     35.95 o 
   5  10   5     1541.70     1820.95    181.14 o 
   6  10   5       19.90       43.57     15.52 o 
   7  10   5     6569.34     6425.72    202.69 o 
   8  10   5     2914.35     2787.95     98.20 o 
   9  10   5      221.27      227.61     30.68 o 
  10  10   5      253.02      199.49     32.39 o 
  11  10   5        2.28       17.79     39.65 o 
  -8  11   5      816.34      546.39    373.30 o 
  -7  11   5      527.48      449.08    304.68 o 
  -6  11   5      245.03      232.70     66.45 o 
  -5  11   5     4585.29     4708.40    296.89 o 
  -4  11   5       35.63       48.88     29.63 o 
  -3  11   5     2284.00     2544.20    263.31 o 
  -2  11   5     1303.74     1455.74     98.29 o 
  -1  11   5     4892.14     4681.17    350.74 o 
   0  11   5     3392.10     3263.97    228.09 o 
   1  11   5        2.18       11.12     19.70 o 
   2  11   5     7626.41     7768.37    531.97 o 
   3  11   5      836.80      949.70     59.76 o 
   4  11   5      426.07      847.19     75.23 o 
   5  11   5      544.32      576.10     38.90 o 
   6  11   5     3885.23     3845.69    121.35 o 
   7  11   5     3854.86     3545.53    152.67 o 
   8  11   5        0.22       19.65     19.66 o 
   9  11   5      943.63      949.40     51.88 o 
  10  11   5      308.18      263.19     34.53 o 
  11  11   5     2573.68     2435.62    200.90 o 
  -7  12   5       11.25       12.57     35.60 o 
  -6  12   5     2286.61     2316.58    160.81 o 
  -5  12   5      480.40      491.24     56.82 o 
  -4  12   5     1486.15     1605.10     99.01 o 
  -3  12   5     5036.02     5240.00    394.24 o 
  -2  12   5      534.84      478.55     57.66 o 
  -1  12   5     2120.48     2468.45    348.93 o 
   0  12   5       83.44      106.14     59.21 o 
   1  12   5    11859.77    12386.56    776.75 o 
   2  12   5     3598.57     3719.82    163.87 o 
   3  12   5      758.07     1020.28    179.27 o 
   4  12   5     1461.29     1561.68     91.38 o 
   5  12   5      672.54      633.51     47.97 o 
   6  12   5     7020.40     6735.07    497.83 o 
   7  12   5       24.77       -1.81     16.22 o 
   8  12   5     1435.97     1608.07    113.83 o 
   9  12   5     2056.18     1908.36     90.75 o 
  10  12   5      647.71      527.31     46.94 o 
  -7  13   5     1411.20     1410.11    117.70 o 
  -6  13   5      168.85      130.03    119.77 o 
  -5  13   5      569.94      597.05     78.23 o 
  -4  13   5     3983.59     3912.39    199.46 o 
  -3  13   5        0.49       35.25     45.42 o 
  -2  13   5       32.06       26.80     27.37 o 
  -1  13   5      419.21      433.04     50.93 o 
   0  13   5     2879.39     2988.69    297.75 o 
   1  13   5     4064.75     4457.27    202.23 o 
   2  13   5       75.61       66.76     34.44 o 
   3  13   5     3587.73     3929.69    217.21 o 
   4  13   5      323.21      306.23     44.33 o 
   5  13   5     5406.82     6175.21    337.53 o 
   6  13   5        0.31        9.84     17.84 o 
   7  13   5      285.63      348.88     46.95 o 
   8  13   5     2362.83     2496.85    115.74 o 
   9  13   5        2.03      -11.95     19.96 o 
  10  13   5        0.75       27.61     37.34 o 
  -6  14   5       37.88       47.07     51.83 o 
  -5  14   5     3610.48     3557.25    227.61 o 
  -4  14   5      182.34      137.32     50.31 o 
  -3  14   5       56.18       28.72     36.32 o 
  -2  14   5     1360.32     1289.84    234.20 o 
  -1  14   5      882.08      896.20     75.45 o 
   0  14   5     3365.77     3400.19    309.80 o 
   1  14   5       97.73      122.77     51.33 o 
   2  14   5     2061.92     2231.37    132.60 o 
   3  14   5     2010.51     2150.13    197.77 o 
   4  14   5     1743.75     1975.25    151.56 o 
   5  14   5       41.30       17.23     29.22 o 
   6  14   5      273.87      308.13     43.65 o 
   7  14   5     4209.00     4236.69    302.76 o 
   8  14   5        3.03        4.86     25.61 o 
   9  14   5       33.29       49.81     25.12 o 
  -5  15   5      658.20      635.98     82.93 o 
  -4  15   5       14.27      -28.07     56.40 o 
  -3  15   5     1380.71     1348.30    158.28 o 
  -2  15   5       38.08       48.33     39.42 o 
  -1  15   5     2076.27     2135.90    185.73 o 
   0  15   5      104.28       70.76     34.36 o 
   1  15   5     1841.34     2006.53    158.32 o 
   2  15   5     4045.27     4635.47    241.02 o 
   3  15   5      134.53      176.65     42.34 o 
   4  15   5       12.57       26.06     80.05 o 
   5  15   5       89.47      121.38     44.49 o 
   6  15   5     3619.64     3581.75    156.18 o 
   7  15   5      988.46      905.95     78.84 o 
   8  15   5       21.55       -8.56     22.01 o 
  -4  16   5     1463.23     1604.36    280.69 o 
  -3  16   5      289.18      227.79     85.07 o 
  -2  16   5      287.24      245.00     50.68 o 
  -1  16   5       14.53       19.07     38.10 o 
   0  16   5        2.94      -14.36     35.92 o 
   1  16   5     3819.59     4442.46    248.74 o 
   2  16   5        8.15       49.50     42.12 o 
   3  16   5       62.63       54.36     63.14 o 
   4  16   5      770.90      925.48     93.41 o 
   5  16   5      992.66     1206.52    111.45 o 
   6  16   5      507.98      551.93     90.94 o 
   7  16   5        0.28       23.06     31.64 o 
  -2  17   5      273.50      230.67     68.28 o 
  -1  17   5       96.58      131.65     74.31 o 
   0  17   5     2053.05     2346.71    196.17 o 
   1  17   5      364.47      394.07     79.50 o 
   2  17   5      158.88      177.74     63.49 o 
   3  17   5     2175.48     2542.96    182.59 o 
   4  17   5      120.18      178.33     52.10 o 
   5  17   5      153.70      136.11     61.42 o 
   6  17   5      164.74       88.40     47.02 o 
   1  18   5       43.52      106.55     48.97 o 
   2  18   5     2469.68     3188.46    229.52 o 
   3  18   5       74.72       -5.64     42.01 o 
  -4 -14   6       37.96       24.93     44.17 o 
  -3 -14   6      298.59      317.16     60.79 o 
  -2 -14   6     1353.35     1477.25    141.48 o 
  -1 -14   6      169.74      193.39     53.71 o 
   0 -14   6        9.33       18.01     33.42 o 
   1 -14   6       69.07       73.15     38.49 o 
   2 -14   6     1002.26      977.21    247.51 o 
   3 -14   6       61.93        8.90     24.07 o 
  -5 -13   6      115.34      145.30     49.01 o 
  -4 -13   6      622.52      610.97    120.63 o 
  -3 -13   6     1968.33     2157.05    227.59 o 
  -2 -13   6       21.12       57.05     34.25 o 
  -1 -13   6       68.48      107.21     36.81 o 
   0 -13   6      842.02      918.55     94.96 o 
   1 -13   6     1902.59     2135.10    122.07 o 
   2 -13   6      519.88      428.95     83.79 o 
   3 -13   6       45.75       36.28     29.95 o 
   4 -13   6     1510.06     1681.05    113.67 o 
  -6 -12   6      221.84      158.28     49.07 o 
  -5 -12   6        1.70       17.60     32.32 o 
  -4 -12   6     3093.78     3538.46    235.21 o 
  -3 -12   6       70.26       65.72     33.25 o 
  -2 -12   6      128.50      237.67     43.35 o 
  -1 -12   6     2497.14     2595.13    143.48 o 
   0 -12   6      391.40      465.37     62.76 o 
   1 -12   6      983.40      949.93     79.69 o 
   2 -12   6       53.75       53.63     25.36 o 
   3 -12   6      897.74      829.84     65.64 o 
   4 -12   6      895.82      919.50     60.23 o 
   5 -12   6      183.23      187.10     32.11 o 
   6 -12   6      104.61       79.18     27.25 o 
  -7 -11   6      803.38      942.38    134.80 o 
  -6 -11   6      594.02      655.43     75.51 o 
  -5 -11   6     1716.67     1968.90    201.28 o 
  -4 -11   6      403.73      441.28     65.65 o 
  -3 -11   6      477.81      483.89     54.55 o 
  -2 -11   6     4561.61     4577.73    242.76 o 
  -1 -11   6       58.14       48.38     30.96 o 
   0 -11   6     1058.56     1033.02     68.19 o 
   1 -11   6       21.88       23.76     27.65 o 
   2 -11   6     2558.43     2534.18    130.99 o 
   3 -11   6     2247.18     2018.60    152.77 o 
   4 -11   6        1.42      -23.66     23.66 o 
   5 -11   6      628.33      556.43     98.99 o 
   6 -11   6        1.22       -7.62     19.00 o 
   7 -11   6     1258.58     1162.40    207.39 o 
  -8 -10   6      654.75      783.81    125.12 o 
  -7 -10   6     2281.40     2411.57    220.60 o 
  -6 -10   6      742.11      849.50     79.21 o 
  -5 -10   6       40.68       43.01     35.11 o 
  -4 -10   6        3.45        0.64     22.55 o 
  -3 -10   6     6692.35     6714.45    284.04 o 
  -2 -10   6      457.81      422.45     45.13 o 
  -1 -10   6       74.40       71.09     25.26 o 
   0 -10   6     1278.97     1301.88    152.02 o 
   1 -10   6      702.32      791.15     79.54 o 
   2 -10   6     8600.54     8630.06    387.44 o 
   3 -10   6        2.39      -17.09     17.09 o 
   4 -10   6     1186.96     1094.89    111.12 o 
   5 -10   6     1166.50     1064.61     85.92 o 
   6 -10   6     1050.81      983.66    105.16 o 
   7 -10   6       14.03       -8.26     17.80 o 
   8 -10   6       17.64       22.35     27.36 o 
  -8  -9   6     3227.85     3233.16    269.89 o 
  -7  -9   6       10.08       38.72     43.01 o 
  -6  -9   6      400.81      471.92    123.66 o 
  -5  -9   6      461.74      472.99     50.74 o 
  -4  -9   6     3066.56     3157.18    146.03 o 
  -3  -9   6     2347.19     2472.45    116.26 o 
  -2  -9   6      161.93      125.64     26.41 o 
  -1  -9   6     4263.89     4310.06    162.63 o 
   0  -9   6       17.86      -34.39     34.39 o 
   1  -9   6     5406.67     5411.60    218.36 o 
   2  -9   6      321.35      328.39     37.31 o 
   3  -9   6     1171.71     1147.44     60.96 o 
   4  -9   6     4189.17     3732.44    233.55 o 
   5  -9   6      660.07      582.75     50.95 o 
   6  -9   6       42.76       44.85     24.98 o 
   7  -9   6       89.68       68.45     22.69 o 
   8  -9   6     1733.37     1639.29     74.27 o 
  -9  -8   6     4570.44     4479.14    377.37 o 
  -8  -8   6      471.80      446.09     83.41 o 
  -7  -8   6        0.06      -46.34     68.28 o 
  -6  -8   6      250.76      246.35     56.28 o 
  -5  -8   6     3166.73     3100.86    139.58 o 
  -4  -8   6     1746.04     1759.27    106.68 o 
  -3  -8   6       25.87       29.13     35.88 o 
  -2  -8   6     3052.84     3173.24    137.23 o 
  -1  -8   6     1590.62     1777.43    105.33 o 
   0  -8   6     2471.27     2386.10    103.94 o 
   1  -8   6        7.51       24.56     19.98 o 
   2  -8   6      743.59      754.43     54.13 o 
   3  -8   6     8680.76     8385.80    285.20 o 
   4  -8   6       17.13       78.96     28.76 o 
   5  -8   6       49.98       44.77     17.56 o 
   6  -8   6     1580.65     1410.51     80.12 o 
   7  -8   6     1628.01     1596.05     60.22 o 
   8  -8   6      753.56      725.16     41.30 o 
  -9  -7   6     1764.34     1889.91    300.76 o 
  -8  -7   6       84.62       15.32     66.59 o 
  -7  -7   6     2420.50     2514.07    190.55 o 
  -6  -7   6      381.87      392.02     60.47 o 
  -5  -7   6     7297.13     6156.75    403.15 o 
  -4  -7   6     1350.65     1399.05     84.92 o 
  -3  -7   6     9707.87     9715.41    337.13 o 
  -2  -7   6     5201.25     5077.14    163.24 o 
  -1  -7   6       20.53        6.50     13.79 o 
   0  -7   6     1193.05     1209.49     51.98 o 
   1  -7   6      135.25      137.42     27.15 o 
   2  -7   6     8603.72     8132.22    538.94 o 
   3  -7   6      801.72      969.64    295.21 o 
   4  -7   6      551.45      527.25     32.03 o 
   5  -7   6     9235.08     8631.52    264.58 o 
   6  -7   6      297.69      274.62     36.85 o 
   7  -7   6     1598.25     1477.07     60.79 o 
   8  -7   6       29.08       31.98     20.62 o 
   9  -7   6     1014.66     1204.57    148.59 o 
 -10  -6   6     1201.25     1248.76    116.20 o 
  -9  -6   6       22.80       96.75     54.45 o 
  -8  -6   6     3065.13     3177.03    240.44 o 
  -7  -6   6       29.84       22.57     36.47 o 
  -6  -6   6     3790.95     3726.04    219.63 o 
  -5  -6   6      185.05      163.87     39.91 o 
  -4  -6   6     3130.35     2971.88    102.67 o 
  -3  -6   6    17953.21    17327.24    631.91 o 
  -2  -6   6        0.15      -14.25     14.72 o 
  -1  -6   6     1130.40     1157.09     43.36 o 
   0  -6   6     1061.12     1014.83     38.54 o 
   1  -6   6    10250.55     9899.12    279.53 o 
   2  -6   6     1555.10     1457.31     67.95 o 
   3  -6   6       51.21       53.72     11.33 o 
   4  -6   6     4564.00     4359.29    162.28 o 
   5  -6   6     3097.34     2960.65     92.81 o 
   6  -6   6     1992.00     1908.11     51.91 o 
   7  -6   6      430.48      402.67     21.83 o 
   8  -6   6      702.62      745.10    120.50 o 
   9  -6   6     1916.64     1682.62    293.96 o 
 -10  -5   6        4.96      -36.86     43.60 o 
  -9  -5   6     2214.47     2359.80    150.97 o 
  -8  -5   6     1958.42     1970.89    163.68 o 
  -7  -5   6      210.99      174.07     48.47 o 
  -6  -5   6     1673.95     1648.12    125.83 o 
  -5  -5   6        5.68      -29.07     29.07 o 
  -4  -5   6    11993.98    10993.36    488.19 o 
  -3  -5   6     1455.68     1394.89     34.81 o 
  -2  -5   6     1801.79     1724.85     59.14 o 
  -1  -5   6     1279.08     1110.08     57.42 o 
   0  -5   6     3942.19     3959.07    109.57 o 
   1  -5   6     2427.14     2383.16     57.99 o 
   2  -5   6        2.54       23.86     32.23 o 
   3  -5   6     9045.19     7881.58    702.94 o 
   4  -5   6     2976.42     2913.97     70.59 o 
   5  -5   6       21.10       31.57      8.47 o 
   6  -5   6      757.99      819.58     26.09 o 
   7  -5   6      179.46      219.50     18.07 o 
   8  -5   6     3369.39     3090.70    232.41 o 
   9  -5   6      218.04      207.70     52.71 o 
 -10  -4   6     1176.91     1156.21    126.92 o 
  -9  -4   6     3234.91     3287.09    185.24 o 
  -8  -4   6        2.41       -0.46     31.43 o 
  -7  -4   6      876.89     1044.66     98.92 o 
  -6  -4   6     1988.39     2698.24    169.03 o 
  -5  -4   6     5766.48     5931.81    292.76 o 
  -4  -4   6       99.62      139.50     28.18 o 
  -3  -4   6     3125.07     2981.31    257.20 o 
  -2  -4   6    11155.80    10569.91    363.14 o 
  -1  -4   6      864.72      986.18    118.37 o 
   0  -4   6      203.27      293.62     23.98 o 
   1  -4   6     2307.73     2755.81    130.48 o 
   2  -4   6     8959.00     8524.28    207.63 o 
   3  -4   6     3263.26     2881.67    141.50 o 
   4  -4   6      550.00      489.44     32.64 o 
   5  -4   6     7703.50     7876.92    181.95 o 
   6  -4   6      178.74      170.13     13.04 o 
   7  -4   6     3647.65     3714.05    166.80 o 
   8  -4   6        1.34        7.68     12.79 o 
   9  -4   6      249.91      205.92     36.49 o 
  10  -4   6     3021.16     2658.74    262.59 o 
 -10  -3   6     3170.33     3399.29    206.69 o 
  -9  -3   6      309.84      346.21     63.77 o 
  -8  -3   6      359.89      495.13     53.20 o 
  -7  -3   6     4996.22     5318.88    223.22 o 
  -6  -3   6     1770.68     1970.78    124.89 o 
  -5  -3   6      262.29      356.25     46.30 o 
  -3  -3   6    17636.89    18095.62    508.62 o 
  -2  -3   6     2055.75     1829.72     56.37 o 
  -1  -3   6     4674.02     4984.82     91.11 o 
   0  -3   6     9752.47     9733.97    212.44 o 
   1  -3   6     1557.74     1922.98     41.51 o 
   2  -3   6    22191.19    21292.47    949.27 o 
   3  -3   6      154.61      162.51     21.38 o 
   4  -3   6     8122.03     7997.75    142.60 o 
   5  -3   6     5707.06     5789.96    102.83 o 
   6  -3   6      986.80     1099.72     42.96 o 
   7  -3   6       13.29       11.16     16.98 o 
   8  -3   6       88.36       70.20     14.50 o 
   9  -3   6     4319.48     4320.69    131.74 o 
  10  -3   6      263.48      190.13     53.69 o 
 -10  -2   6       58.50       50.67     47.03 o 
  -9  -2   6     1724.95     1874.66    120.44 o 
  -8  -2   6     4027.78     4645.15    252.21 o 
  -7  -2   6       27.89       52.97     29.71 o 
  -6  -2   6       33.44       25.05     20.48 o 
  -5  -2   6      893.27      870.48     68.80 o 
  -4  -2   6    10157.17    10450.37    456.59 o 
  -3  -2   6     7719.50     7474.62    294.14 o 
  -2  -2   6      204.68      219.40     14.71 o 
  -1  -2   6    24723.67    24188.45    759.22 o 
   0  -2   6     1525.82     1279.80     21.78 o 
   1  -2   6     8790.44     8178.34    141.12 o 
   2  -2   6     1145.12     1405.35    201.37 o 
   3  -2   6    16578.32    16648.38    340.17 o 
   4  -2   6    18953.46    18624.27    424.66 o 
   5  -2   6       31.03       71.26     24.29 o 
   6  -2   6      293.35      309.82     19.81 o 
   7  -2   6       17.06       14.20      7.97 o 
   8  -2   6     7520.41     7479.01    186.66 o 
   9  -2   6     1050.51     1121.46     40.10 o 
  10  -2   6       13.32       13.26     20.22 o 
 -11  -1   6      197.21      137.79     46.73 o 
 -10  -1   6      419.74      449.48     72.33 o 
  -9  -1   6     5111.54     5623.27    315.87 o 
  -8  -1   6      213.40      237.34     53.23 o 
  -7  -1   6       12.69      -30.58     31.15 o 
  -6  -1   6     3041.96     3300.47    211.89 o 
  -5  -1   6     1814.53     1794.06     97.41 o 
  -4  -1   6     5637.28     6130.01    315.46 o 
  -3  -1   6       52.95       70.59     32.36 o 
  -2  -1   6    37429.81    40054.93   1592.62 o 
  -1  -1   6     1963.16     1706.62     36.57 o 
   0  -1   6     2417.97     2088.53     74.91 o 
   1  -1   6    13553.06    13697.27    337.74 o 
   2  -1   6       15.27       13.26      5.61 o 
   3  -1   6    35120.80    32261.26   2450.06 o 
   4  -1   6       13.06       12.52     11.38 o 
   5  -1   6      491.65      521.21     31.63 o 
   6  -1   6     3163.11     3414.89    118.37 o 
   7  -1   6     4216.83     4336.97     88.32 o 
   8  -1   6     2892.61     2866.33     97.14 o 
   9  -1   6      120.18      109.50     11.86 o 
  10  -1   6     3956.79     3899.69    186.68 o 
  11  -1   6      293.22      219.41     32.72 o 
 -11   0   6      285.47      331.81     59.14 o 
 -10   0   6     4076.71     4220.37    232.07 o 
  -9   0   6      640.97      666.13     65.61 o 
  -8   0   6      854.61      854.04    139.52 o 
  -7   0   6     8501.28     8880.71    350.47 o 
  -6   0   6      253.84      305.24     37.54 o 
  -5   0   6     6616.64     6606.98    197.71 o 
  -4   0   6      830.42      872.57     25.11 o 
  -3   0   6    11007.28    11436.55    259.62 o 
  -2   0   6    29359.84    31298.97   1086.61 o 
  -1   0   6     3301.26     3198.53     43.29 o 
   0   0   6       53.18       30.78      5.39 o 
   1   0   6     3042.71     3148.21     55.59 o 
   2   0   6    39414.94    42755.48   1520.17 o 
   3   0   6       51.81       57.66     16.56 o 
   4   0   6      174.82      276.51     26.16 o 
   5   0   6     5390.82     4946.88     88.92 o 
   6   0   6      610.64      597.66     29.05 o 
   7   0   6     6243.85     6405.02    122.42 o 
   8   0   6       21.59       22.87     10.09 o 
   9   0   6     3009.89     2987.82     80.16 o 
  10   0   6     1422.11     1451.80     90.24 o 
  11   0   6     1199.12     1162.73     50.94 o 
 -11   1   6      797.12      863.67     91.46 o 
 -10   1   6     1161.89     1528.72    245.00 o 
  -9   1   6      106.85       88.53     44.30 o 
  -8   1   6     9593.64     9144.58    244.23 o 
  -7   1   6     2595.54     2667.30    323.42 o 
  -6   1   6     1214.92     1236.11     88.64 o 
  -5   1   6      606.71     1332.08    136.14 o 
  -4   1   6     1812.28     1697.94     84.91 o 
  -3   1   6    23458.10    23108.79    708.75 o 
  -2   1   6     3791.28     4170.96     73.91 o 
  -1   1   6      443.66      354.60     12.08 o 
   0   1   6     4097.13     4224.71     61.25 o 
   1   1   6    12779.28    12731.48    242.61 o 
   2   1   6      953.19      979.72     19.27 o 
   3   1   6     1646.94     1632.71     42.58 o 
   4   1   6    10435.92    10146.96    245.11 o 
   5   1   6        4.66       16.86      3.63 o 
   6   1   6      408.74      442.58     20.94 o 
   7   1   6      924.98      917.78     32.14 o 
   8   1   6     1372.53     1368.80     35.01 o 
   9   1   6     3060.99     3026.00     68.41 o 
  10   1   6       88.27       62.72     20.87 o 
  11   1   6      719.65      787.80     41.35 o 
  12   1   6      723.02      436.12    243.81 o 
 -10   2   6        8.16       28.20     45.22 o 
  -9   2   6     5964.31     5713.93    214.74 o 
  -8   2   6     4403.92     4241.39    591.32 o 
  -7   2   6       33.78      192.80     44.51 o 
  -6   2   6      449.39      522.55     57.48 o 
  -5   2   6        0.66        3.51     20.78 o 
  -4   2   6    16654.41    16612.09    951.27 o 
  -3   2   6       70.21       55.79     19.54 o 
  -2   2   6     7706.15     7754.03    191.24 o 
  -1   2   6     8052.70     8034.99    148.38 o 
   0   2   6     2410.95     2470.55     37.98 o 
   1   2   6      985.63      991.51     16.26 o 
   2   2   6        8.99       17.93      4.06 o 
   3   2   6    27432.97    28277.61    639.09 o 
   4   2   6     1258.58     1251.46     44.56 o 
   5   2   6     4065.28     4199.65     77.98 o 
   6   2   6     5870.25     6100.95    165.71 o 
   7   2   6       14.25       24.13      8.81 o 
   8   2   6     4053.83     3953.83    123.12 o 
   9   2   6       12.68       18.33      9.65 o 
  10   2   6      413.95      418.31     24.46 o 
  11   2   6     2209.64     2115.18     90.33 o 
  12   2   6      503.02      310.79     95.92 o 
 -10   3   6     1380.93     1525.03    143.63 o 
  -9   3   6     3904.22     3731.75    197.49 o 
  -8   3   6       91.72      154.12     78.70 o 
  -7   3   6     1588.20     1652.94    123.47 o 
  -6   3   6       86.00       80.50     32.25 o 
  -5   3   6     8130.45     8181.30    382.79 o 
  -4   3   6      344.68      373.20     27.22 o 
  -3   3   6     1041.15     1027.70     39.21 o 
  -2   3   6    33957.84    34116.94   1377.99 o 
  -1   3   6      440.92      484.14     29.32 o 
   0   3   6     6867.27     6796.31    121.60 o 
   1   3   6     3614.41     3698.97     56.23 o 
   2   3   6    33447.55    34435.80    905.46 o 
   3   3   6     9271.11     8538.02    125.07 o 
   4   3   6     2774.09     2779.09     86.82 o 
   5   3   6     7165.18     7360.03    119.14 o 
   6   3   6     2545.42     2594.14     51.35 o 
   7   3   6     7949.73     7902.25    205.48 o 
   8   3   6      498.33      511.55     24.27 o 
   9   3   6     1429.50     1422.53     40.74 o 
  10   3   6     5306.12     5100.85    141.25 o 
  11   3   6       23.13       30.39     14.25 o 
  12   3   6        2.16       -1.33     18.03 o 
 -10   4   6     2115.27     2314.81    214.36 o 
  -9   4   6        0.22      -47.35     47.35 o 
  -8   4   6     1620.44     1619.35    213.27 o 
  -7   4   6     3364.06     3286.30    200.19 o 
  -6   4   6     1780.09     1851.72    119.96 o 
  -5   4   6        5.06      -17.25     17.25 o 
  -4   4   6      309.92      336.61     26.35 o 
  -3   4   6    11853.60    11240.53    329.61 o 
  -2   4   6      464.31      374.15     29.95 o 
  -1   4   6      367.16      404.18     23.90 o 
   0   4   6     9575.00     9682.72    233.34 o 
   1   4   6      508.31      646.70     16.88 o 
   2   4   6     3523.14     3328.16     60.94 o 
   3   4   6      583.02      594.29     14.80 o 
   4   4   6    22180.02    21993.36    551.23 o 
   5   4   6     7755.46     7427.78    121.35 o 
   6   4   6     2977.60     2863.10     54.72 o 
   7   4   6      151.38      156.05     15.70 o 
   8   4   6      763.50      756.63     32.29 o 
   9   4   6    13147.41    12771.86    459.69 o 
  10   4   6      145.85      161.19     30.06 o 
  11   4   6        0.13        5.75     13.33 o 
  12   4   6     1350.72     1369.22     68.61 o 
 -10   5   6        0.27      -45.63     48.40 o 
  -9   5   6      559.10      698.87    154.90 o 
  -8   5   6     4349.74     4686.43    442.43 o 
  -7   5   6       56.63       81.65     37.86 o 
  -6   5   6      312.75      309.52     43.33 o 
  -5   5   6     1065.34     1137.55     55.24 o 
  -4   5   6     9097.48     8736.44    273.48 o 
  -3   5   6     3231.50     3158.84     98.73 o 
  -2   5   6       50.60       50.83     26.81 o 
  -1   5   6    11507.92    11135.32    305.81 o 
   0   5   6      815.29      840.54     29.00 o 
   1   5   6     6935.34     6704.65    155.33 o 
   2   5   6     3415.74     3575.38     71.91 o 
   3   5   6     2229.99     1774.45     90.69 o 
   4   5   6    11269.00    10156.48    327.99 o 
   5   5   6       36.21       88.64      9.27 o 
   6   5   6     3404.69     3434.76     68.52 o 
   7   5   6      385.26      388.30     18.77 o 
   8   5   6     7918.75     7762.32    203.12 o 
   9   5   6     1213.95     1178.17     77.02 o 
  10   5   6       25.53       14.51     18.55 o 
  11   5   6     1846.60     1735.85     75.36 o 
  12   5   6       13.89       14.71     21.17 o 
 -10   6   6      128.49      145.22     62.45 o 
  -9   6   6     3914.91     4126.40    457.42 o 
  -8   6   6      165.76       49.03     41.07 o 
  -7   6   6      138.12      126.46     43.50 o 
  -6   6   6     5784.67     5759.55    256.37 o 
  -5   6   6      690.50      607.13     49.55 o 
  -4   6   6     3623.75     3522.46    119.20 o 
  -3   6   6     4045.21     3943.62    136.79 o 
  -2   6   6    18843.95    18538.78    681.22 o 
  -1   6   6    12189.51    12305.75    393.42 o 
   0   6   6     3725.24     3565.81     92.20 o 
   1   6   6     1232.39     1264.64     42.36 o 
   2   6   6      809.69      957.72     38.30 o 
   3   6   6    30030.76    25893.84   1513.41 o 
   4   6   6        7.74        6.99      9.19 o 
   5   6   6     5221.41     5073.68    122.54 o 
   6   6   6     2401.50     2307.68     51.87 o 
   7   6   6     3267.86     3187.29     63.78 o 
   8   6   6     2306.80     2248.20     67.97 o 
   9   6   6       49.89       53.57     14.15 o 
  10   6   6     4986.37     4607.81    157.06 o 
  11   6   6      195.48      172.60     43.41 o 
  12   6   6      382.54      367.79     42.29 o 
  -9   7   6      387.80      425.54    135.51 o 
  -8   7   6      380.55      378.79     73.25 o 
  -7   7   6     4147.99     3996.15    186.42 o 
  -6   7   6      163.88      133.71     29.23 o 
  -5   7   6     3655.15     3582.56    145.41 o 
  -4   7   6       18.94       42.61     22.94 o 
  -3   7   6    10930.56    11100.16    368.50 o 
  -2   7   6    14079.21    14103.47    506.29 o 
  -1   7   6      173.13      222.86     21.43 o 
   0   7   6     2096.97     2147.09     74.95 o 
   1   7   6      177.56      204.13     23.68 o 
   2   7   6    18155.25    16171.02   1020.46 o 
   3   7   6       64.86       52.53     10.88 o 
   4   7   6     1557.04     1349.85     37.01 o 
   5   7   6    10974.75    10815.92    277.16 o 
   6   7   6      123.28      146.22     14.51 o 
   7   7   6      739.37      881.19     68.01 o 
   8   7   6     1020.13     1092.14     95.08 o 
   9   7   6     2343.19     2367.12    126.61 o 
  10   7   6     2255.78     2358.72    142.91 o 
  11   7   6       48.19       95.52     37.37 o 
  12   7   6      512.05      510.74     51.49 o 
  -9   8   6      148.08      204.75     66.71 o 
  -8   8   6     4205.64     4256.52    253.80 o 
  -7   8   6      489.02      453.08     55.83 o 
  -6   8   6       15.02       22.84     36.29 o 
  -5   8   6     1859.50     1884.96     94.59 o 
  -4   8   6     1678.57     1793.53     80.77 o 
  -3   8   6     5172.43     5313.95    254.46 o 
  -2   8   6     1582.65     1587.27     76.16 o 
  -1   8   6     2290.62     2289.17     95.09 o 
   0   8   6     2583.94     2557.07     82.88 o 
   1   8   6     9009.39     8584.13    566.71 o 
   2   8   6     3266.15     2937.64    355.53 o 
   3   8   6      124.21      158.79     23.52 o 
   4   8   6    16090.47    15252.95    460.63 o 
   5   8   6     1223.65     1280.83     61.12 o 
   6   8   6     1157.77     1309.17    165.06 o 
   7   8   6      801.44      806.57     36.47 o 
   8   8   6     1896.67     1874.57     68.36 o 
   9   8   6     3989.56     3936.07    127.36 o 
  10   8   6       29.23       17.35     19.49 o 
  11   8   6     1246.86     1238.24    111.40 o 
  12   8   6      290.06      338.39     65.62 o 
  -9   9   6     2178.15     2212.72    219.14 o 
  -8   9   6     1046.72     1127.47    126.14 o 
  -7   9   6        0.27       46.05     43.41 o 
  -6   9   6     3525.08     3569.14    280.97 o 
  -5   9   6        3.66       -7.31     25.82 o 
  -4   9   6     5738.06     5894.12    426.87 o 
  -3   9   6       14.96       42.26     21.02 o 
  -2   9   6     6635.17     6859.00    365.04 o 
  -1   9   6     5671.08     5380.00    332.75 o 
   0   9   6       11.03       22.25     22.29 o 
   1   9   6      346.81      368.36     30.84 o 
   2   9   6       14.00       20.89     15.93 o 
   3   9   6    18567.33    17595.17    642.58 o 
   4   9   6     1946.01     1916.94     63.43 o 
   5   9   6      171.53      183.67     18.43 o 
   6   9   6     1829.71     1949.25    176.56 o 
   7   9   6     3717.07     3632.15    112.16 o 
   8   9   6     5321.56     5304.18    164.68 o 
   9   9   6      153.80      149.49     23.58 o 
  10   9   6     1865.11     2089.93    136.76 o 
  11   9   6     2064.31     2050.01    165.10 o 
  -8  10   6       34.55        1.39     33.48 o 
  -7  10   6     2440.92     2419.38    143.05 o 
  -6  10   6      324.93      349.79     46.41 o 
  -5  10   6     2501.88     2458.78    148.57 o 
  -4  10   6       73.81       88.64     27.75 o 
  -3  10   6      273.22      290.34     44.11 o 
  -2  10   6    12744.85    12595.14    897.08 o 
  -1  10   6       97.93       96.76     28.46 o 
   0  10   6      785.47      783.14    106.34 o 
   1  10   6     4947.37     4487.43    304.72 o 
   2  10   6     5503.52     5394.05    388.37 o 
   3  10   6     2802.40     2865.73    130.83 o 
   4  10   6       19.94       11.16     18.35 o 
   5  10   6     6530.24     6113.40    198.16 o 
   6  10   6       17.06       22.53     24.67 o 
   7  10   6     7936.02     7859.30    231.87 o 
   8  10   6       95.78       68.61     20.02 o 
   9  10   6     1293.76     1269.03     68.23 o 
  10  10   6     2787.95     2806.31    113.88 o 
  11  10   6       17.59       27.29     37.26 o 
  -8  11   6     1112.95      962.51    615.44 o 
  -7  11   6     1920.48     2096.61    156.25 o 
  -6  11   6      785.34      822.09    111.27 o 
  -5  11   6       15.53       38.20     32.78 o 
  -4  11   6      169.23      227.70     47.12 o 
  -3  11   6     7525.33     7180.37    713.09 o 
  -2  11   6      164.35      172.40     31.49 o 
  -1  11   6      117.40      101.63     27.61 o 
   0  11   6     3485.56     3196.54    213.65 o 
   1  11   6     2692.70     2539.51    199.76 o 
   2  11   6     6438.15     6312.02    332.26 o 
   3  11   6        4.98      -20.52     20.52 o 
   4  11   6     5174.59     5391.58    354.57 o 
   5  11   6     3578.64     3456.56    123.13 o 
   6  11   6     1877.19     1830.56    149.13 o 
   7  11   6        2.88      -21.12     21.12 o 
   8  11   6       77.39      103.31     21.39 o 
   9  11   6     5062.04     5039.11    194.91 o 
  10  11   6      317.29      345.16     41.03 o 
  11  11   6       21.07       13.23     24.75 o 
  -7  12   6       30.68       11.61     29.86 o 
  -6  12   6       91.72       83.04     42.47 o 
  -5  12   6      117.83      174.04     49.57 o 
  -4  12   6     1973.16     2213.09    184.84 o 
  -3  12   6      589.71      562.44     56.23 o 
  -2  12   6       69.98       61.17     33.61 o 
  -1  12   6     4600.24     4566.04    446.02 o 
   0  12   6       33.74       31.10     31.91 o 
   1  12   6     2314.11     2314.81    211.03 o 
   2  12   6     1731.29     1786.92     95.85 o 
   3  12   6     4919.18     5371.10    221.44 o 
   4  12   6     6540.80     7202.85    714.92 o 
   5  12   6       28.32       29.47     18.81 o 
   6  12   6      780.51      854.62     69.87 o 
   7  12   6     1247.51     1154.80     70.22 o 
   8  12   6     4216.72     4552.86    183.78 o 
   9  12   6      911.38      955.03     71.62 o 
  10  12   6      493.66      462.39     49.89 o 
  -6  13   6      994.00     1039.54    111.93 o 
  -5  13   6     1978.67     1933.66    281.12 o 
  -4  13   6     1217.17     1226.69    113.09 o 
  -3  13   6        4.66       19.94     57.98 o 
  -2  13   6     3703.48     3558.43    432.43 o 
  -1  13   6     1355.10     1455.37    236.16 o 
   0  13   6     1445.95     1339.17    136.63 o 
   1  13   6       10.97      -29.51     39.84 o 
   2  13   6     1488.91     1705.29    204.57 o 
   3  13   6     7459.51     7923.00    341.42 o 
   4  13   6       80.86      102.40     31.92 o 
   5  13   6     1010.79     1016.88     62.10 o 
   6  13   6     3058.45     3002.56    151.41 o 
   7  13   6     1015.38     1040.99     92.78 o 
   8  13   6      225.23      184.33     32.16 o 
   9  13   6        4.03      -15.88     20.54 o 
  10  13   6     3718.92     3789.07    188.33 o 
  -6  14   6       65.34       82.59     48.69 o 
  -5  14   6      420.48      371.24     60.74 o 
  -4  14   6      184.53      116.75     47.48 o 
  -3  14   6     1254.58     1272.05    281.27 o 
  -2  14   6     2371.50     2431.92    228.56 o 
  -1  14   6       19.23       19.21     35.31 o 
   0  14   6       56.37       73.71     58.99 o 
   1  14   6        3.61       42.42     34.98 o 
   2  14   6     4422.16     4649.71    297.36 o 
   3  14   6      324.33      395.00     63.00 o 
   4  14   6      925.72     1089.85    101.15 o 
   5  14   6     4474.91     5059.60    255.76 o 
   6  14   6       49.36       12.69     25.88 o 
   7  14   6       79.63       57.51     29.42 o 
   8  14   6       24.61      -20.40     22.06 o 
   9  14   6     2638.53     2576.01    182.69 o 
  -5  15   6      637.90      605.12    128.61 o 
  -4  15   6      774.40      755.03     98.38 o 
  -3  15   6     1877.92     1786.03    213.11 o 
  -2  15   6       13.14       69.60     36.68 o 
  -1  15   6     2620.02     2679.57    288.65 o 
   0  15   6      405.14      442.04     94.20 o 
   1  15   6      997.99     1192.18    115.31 o 
   2  15   6        8.47       25.64     30.54 o 
   3  15   6       24.91       73.03     44.83 o 
   4  15   6     5966.30     6529.25    332.04 o 
   5  15   6      584.64      584.98     70.15 o 
   6  15   6        0.48       26.31     32.30 o 
   7  15   6      454.48      323.32     45.33 o 
   8  15   6     1687.58     1516.18    106.37 o 
  -4  16   6     1386.27     1485.84    322.58 o 
  -3  16   6       35.97      101.19     44.48 o 
  -2  16   6     1705.84     1710.00    127.77 o 
  -1  16   6     3074.57     2957.72    186.91 o 
   0  16   6      675.72      817.42     84.38 o 
   1  16   6      142.83      131.52     43.44 o 
   2  16   6        3.34       19.88     39.20 o 
   3  16   6     4286.95     4716.15    311.04 o 
   4  16   6     1006.76     1288.25    131.66 o 
   5  16   6       76.03       32.64     57.00 o 
   6  16   6     1383.46     1443.93    171.81 o 
   7  16   6      108.84       47.90     43.89 o 
  -2  17   6     2164.92     2254.22    169.17 o 
  -1  17   6       51.79       67.04     37.24 o 
   0  17   6       61.89       78.90     51.19 o 
   1  17   6      551.68      580.61     77.28 o 
   2  17   6     1899.76     2283.21    170.05 o 
   3  17   6      936.95      993.72    104.13 o 
   4  17   6       31.60        2.24     42.96 o 
   5  17   6     1847.30     2053.27    164.01 o 
   6  17   6       40.64       60.52     33.18 o 
   0  18   6      871.85     1114.62    115.85 o 
   1  18   6      257.89      336.56     67.91 o 
   2  18   6      751.79      910.36    129.22 o 
   3  18   6       55.56      103.01     49.07 o 
   4  18   6     1406.13     1835.15    163.94 o 
  -2 -14   7      149.57      127.89     54.10 o 
  -1 -14   7      119.35      120.89     44.40 o 
   0 -14   7     1613.19     1989.03    166.25 o 
   1 -14   7        7.69        3.11     31.80 o 
  -4 -13   7      421.76      469.12     99.78 o 
  -3 -13   7       39.98       30.66     34.35 o 
  -2 -13   7        0.21        6.16     34.34 o 
  -1 -13   7     1730.16     1858.80    124.17 o 
   0 -13   7      364.18      388.21     55.27 o 
   1 -13   7       26.87      -20.52     27.19 o 
   2 -13   7     1308.99     1256.88    153.86 o 
   3 -13   7      181.63      258.60     47.38 o 
   4 -13   7      729.92      689.90     91.43 o 
  -6 -12   7     3339.56     3254.77    566.82 o 
  -5 -12   7      115.07       75.47     39.65 o 
  -4 -12   7       21.12      -41.31     41.31 o 
  -3 -12   7      252.66      275.36     49.23 o 
  -2 -12   7     1895.46     2201.75    160.89 o 
  -1 -12   7      483.45      510.41     57.40 o 
   0 -12   7        7.57       15.85     25.34 o 
   1 -12   7     1990.64     2197.13    186.18 o 
   2 -12   7        2.44       -5.22     20.30 o 
   3 -12   7     1960.02     2044.49    144.66 o 
   4 -12   7       76.71       60.40     24.58 o 
   5 -12   7      881.76      808.72     59.16 o 
  -7 -11   7     4155.87     4276.03    375.91 o 
  -6 -11   7      319.81      316.75     80.01 o 
  -5 -11   7        1.19       21.34     30.82 o 
  -4 -11   7     2009.67     2301.40    140.81 o 
  -3 -11   7     1452.87     1765.45    174.55 o 
  -2 -11   7     1076.55      968.03     74.13 o 
  -1 -11   7       57.92       57.88     27.61 o 
   0 -11   7     1524.56     1587.10    123.29 o 
   1 -11   7      857.30     1010.42    171.87 o 
   2 -11   7      643.92      500.42    114.56 o 
   3 -11   7      114.29       97.99     29.78 o 
   4 -11   7      132.05      111.74     29.91 o 
   5 -11   7     2433.95     2084.99    242.18 o 
   6 -11   7       38.63       44.94     26.39 o 
  -7 -10   7      361.78      379.24     87.41 o 
  -6 -10   7       72.11       73.32     50.34 o 
  -5 -10   7     2054.95     2144.11    157.40 o 
  -4 -10   7        1.64       26.91     29.75 o 
  -3 -10   7     1495.60     1415.94    106.47 o 
  -2 -10   7      111.38      123.34     37.91 o 
  -1 -10   7     3086.52     3128.22    163.12 o 
   0 -10   7     2652.75     2730.49    204.59 o 
   1 -10   7      103.44       90.46     30.04 o 
   2 -10   7      237.51      166.11     34.10 o 
   3 -10   7      312.41      217.12     26.44 o 
   4 -10   7     1828.24     1655.74     85.95 o 
   5 -10   7       86.85       86.32     24.85 o 
   6 -10   7       61.52       86.11     34.59 o 
   7 -10   7     1638.24     1350.88     90.47 o 
  -8  -9   7      350.17      398.93     87.97 o 
  -7  -9   7       78.81       48.96     46.41 o 
  -6  -9   7     4865.78     4877.17    490.38 o 
  -5  -9   7      529.90      498.47     54.43 o 
  -4  -9   7      878.47      890.61     80.03 o 
  -3  -9   7      569.92      494.67     75.21 o 
  -2  -9   7     2069.02     2067.60     97.33 o 
  -1  -9   7     5916.67     6074.21    228.10 o 
   0  -9   7       21.04       42.45     20.23 o 
   1  -9   7      352.89      359.39     41.05 o 
   2  -9   7      904.36      985.59    107.74 o 
   3  -9   7     2178.69     1934.63    116.54 o 
   4  -9   7       81.22       74.96     33.78 o 
   5  -9   7       83.28       96.28     18.34 o 
   6  -9   7     3667.80     3348.40    252.23 o 
   7  -9   7      138.04      110.88     23.13 o 
   8  -9   7      118.76       78.85     62.15 o 
  -9  -8   7      303.22      297.28     88.46 o 
  -8  -8   7      119.54      148.17     61.25 o 
  -7  -8   7     2643.17     2622.82    323.97 o 
  -6  -8   7     2627.52     2548.64    195.07 o 
  -5  -8   7       90.60       71.86     11.60 o 
  -4  -8   7      980.94     1084.72     81.05 o 
  -3  -8   7       44.26       35.39     21.43 o 
  -2  -8   7     4721.36     4808.40    176.70 o 
  -1  -8   7      104.50      128.67     23.09 o 
   0  -8   7     1691.69     1664.83    104.23 o 
   1  -8   7    10139.28    10147.07    388.80 o 
   2  -8   7     2058.67     2175.70    118.24 o 
   3  -8   7      869.14      846.75     48.39 o 
   4  -8   7      188.69      164.62     21.40 o 
   5  -8   7     4047.59     3783.33    109.82 o 
   6  -8   7     1529.80     1590.63     66.65 o 
   7  -8   7       67.41       63.10     17.21 o 
   8  -8   7      594.25      416.95    107.09 o 
  -9  -7   7      330.84      295.38    135.17 o 
  -8  -7   7     1169.82     1066.33    212.30 o 
  -7  -7   7     2838.87     2776.16    204.72 o 
  -6  -7   7       85.72       82.93     41.29 o 
  -5  -7   7     2999.94     2881.54    181.32 o 
  -4  -7   7      355.15      280.74     33.59 o 
  -3  -7   7     3444.63     3521.57    181.02 o 
  -2  -7   7       40.79       38.03     18.23 o 
  -1  -7   7      159.61      198.46     54.88 o 
   0  -7   7     7279.16     7425.26    255.03 o 
   1  -7   7      172.87      188.35     20.73 o 
   2  -7   7       42.61       39.74     16.79 o 
   3  -7   7      362.64      348.55     41.84 o 
   4  -7   7     3500.81     2998.39    110.05 o 
   5  -7   7     1468.02     1616.28    403.47 o 
   6  -7   7        3.87      -18.59     19.83 o 
   7  -7   7     1111.68     1068.16     53.45 o 
   8  -7   7      234.51      196.85     38.39 o 
   9  -7   7      661.25      660.08    112.49 o 
  -9  -6   7      137.32       67.12     53.85 o 
  -8  -6   7     2323.98     2349.98    204.31 o 
  -7  -6   7       27.73       19.58     38.12 o 
  -6  -6   7     2248.28     2282.11    160.88 o 
  -5  -6   7    11499.34    11135.94    611.27 o 
  -4  -6   7     2092.87     1814.46    206.75 o 
  -3  -6   7     1015.06      977.54     44.97 o 
  -2  -6   7      118.91      155.84     30.85 o 
  -1  -6   7     5569.11     5499.57    160.13 o 
   0  -6   7     3445.09     3546.46    114.56 o 
   1  -6   7      588.84      599.28     32.70 o 
   2  -6   7     7081.17     7044.30    187.55 o 
   3  -6   7     1744.51     1707.91     54.20 o 
   4  -6   7     4208.88     3803.30    106.60 o 
   5  -6   7       90.66       61.12     10.61 o 
   6  -6   7     2895.92     2737.73     65.51 o 
   7  -6   7      674.95      692.11     60.61 o 
   8  -6   7      520.40      458.41     85.90 o 
   9  -6   7       16.03       44.32     47.20 o 
 -10  -5   7       89.94       94.45     45.52 o 
  -9  -5   7     1299.29     1368.40    113.11 o 
  -8  -5   7       36.56      -45.67     45.67 o 
  -7  -5   7     1944.70     2209.13    167.20 o 
  -6  -5   7    10012.71    10113.74    592.14 o 
  -5  -5   7      275.94      267.84     46.45 o 
  -4  -5   7       26.15       18.87      6.24 o 
  -3  -5   7     3120.11     2877.29    423.63 o 
  -2  -5   7     9873.19     9271.93    205.56 o 
  -1  -5   7     4907.50     4670.05    124.59 o 
   0  -5   7      572.38      600.51     39.56 o 
   1  -5   7     6650.61     6298.18    169.66 o 
   2  -5   7       16.26       22.37     14.28 o 
   3  -5   7     1258.15     1202.59    129.40 o 
   4  -5   7       13.00       13.81      9.17 o 
   5  -5   7      862.39      740.21     39.46 o 
   6  -5   7     7216.97     6845.74    189.32 o 
   7  -5   7      489.63      454.47     20.41 o 
   8  -5   7       14.63       26.24     21.53 o 
   9  -5   7      197.20      266.04     67.42 o 
 -10  -4   7      179.91      232.84     55.06 o 
  -9  -4   7      126.71      181.90     74.90 o 
  -8  -4   7      301.40      363.53     64.02 o 
  -7  -4   7     4773.14     4906.88    306.14 o 
  -6  -4   7      885.60      888.49     88.12 o 
  -5  -4   7      293.83      283.46     46.97 o 
  -4  -4   7     2661.68     3207.45    163.12 o 
  -3  -4   7     2314.79     2291.96     65.31 o 
  -2  -4   7     2146.42     1864.62    174.39 o 
  -1  -4   7      976.12     1061.78     42.88 o 
   0  -4   7    12897.51    12946.29    359.96 o 
   1  -4   7     5662.33     5784.74    138.77 o 
   2  -4   7     5817.92     5684.60    131.77 o 
   3  -4   7     1425.33     1470.07    105.03 o 
   4  -4   7     1171.29     1121.47     26.13 o 
   5  -4   7     1868.43     1851.29     43.94 o 
   6  -4   7      112.18      135.44     16.69 o 
   7  -4   7      869.36      930.07     59.55 o 
   8  -4   7     2312.57     2221.05     71.21 o 
   9  -4   7     1158.54     1129.21     43.05 o 
  10  -4   7      430.22      581.60     93.02 o 
 -10  -3   7      834.20      977.06    100.35 o 
  -9  -3   7      140.52      157.36     43.32 o 
  -8  -3   7     3114.77     3661.75    283.90 o 
  -7  -3   7      783.49      845.09     66.24 o 
  -6  -3   7      274.31      317.16     53.10 o 
  -5  -3   7     8601.61     9162.32    455.92 o 
  -4  -3   7        2.91       19.77     22.24 o 
  -3  -3   7     1281.51     1368.29    180.67 o 
  -2  -3   7     1903.31     2376.71    533.93 o 
  -1  -3   7    10482.35     9848.18    386.62 o 
   0  -3   7     7299.10     6530.47    124.25 o 
   1  -3   7       45.64       65.50     18.78 o 
   2  -3   7      639.14     1253.03     81.50 o 
   3  -3   7      885.74      939.08     33.80 o 
   4  -3   7     8950.39     9100.19    171.60 o 
   5  -3   7       57.83       63.86     13.73 o 
   6  -3   7     2624.84     2566.14     56.41 o 
   7  -3   7     7681.86     7244.76    383.20 o 
   8  -3   7      487.42      495.49     18.79 o 
   9  -3   7      870.11      797.39     38.99 o 
  10  -3   7       38.75       -2.09     35.65 o 
 -10  -2   7     1512.63     1585.69    151.32 o 
  -9  -2   7      712.75      866.43     81.01 o 
  -8  -2   7      624.42      796.69     84.56 o 
  -7  -2   7       86.79       48.33     27.28 o 
  -6  -2   7     9403.78     9572.56    371.51 o 
  -5  -2   7     1776.79     2023.21    118.32 o 
  -4  -2   7      297.64      352.85     39.50 o 
  -3  -2   7     6384.41     7216.54    300.80 o 
  -2  -2   7     2902.75     3004.39     70.31 o 
  -1  -2   7    18366.08    17610.50    499.08 o 
   0  -2   7      428.32      935.32    242.20 o 
   1  -2   7     7730.47     7472.16    170.45 o 
   2  -2   7    10779.22    11454.33    526.81 o 
   3  -2   7     2941.75     2800.62     37.57 o 
   4  -2   7     1010.12     1097.74    174.20 o 
   5  -2   7     5269.71     5161.44    162.64 o 
   6  -2   7    12114.96    11825.33   1078.05 o 
   7  -2   7      456.39      454.07     20.87 o 
   8  -2   7      159.10      196.93     11.72 o 
   9  -2   7     1343.22     1353.48    108.59 o 
  10  -2   7     1802.14     1844.89     68.43 o 
 -10  -1   7      257.82      224.43     61.04 o 
  -9  -1   7       12.21       38.27     37.78 o 
  -8  -1   7      267.66      273.34     43.77 o 
  -7  -1   7     9582.98    10851.37    605.20 o 
  -6  -1   7     3561.69     3761.26    153.79 o 
  -5  -1   7      342.36      405.29     62.32 o 
  -4  -1   7     3130.72     3113.93    102.37 o 
  -3  -1   7      638.19      819.09     52.43 o 
  -2  -1   7    22182.68    23466.86    730.61 o 
  -1  -1   7      168.22      210.44     13.79 o 
   0  -1   7     6394.73     6263.89    125.32 o 
   1  -1   7     9621.00     9443.09    203.88 o 
   2  -1   7     3123.04     3273.32     65.27 o 
   3  -1   7     6698.85     7178.57     91.61 o 
   4  -1   7      833.96     1302.89     71.12 o 
   5  -1   7    17024.76    17230.42    859.19 o 
   6  -1   7     3476.12     3483.96     63.78 o 
   7  -1   7      175.98      160.50     21.83 o 
   8  -1   7     2497.57     2473.30    128.01 o 
   9  -1   7      370.25      378.78     20.03 o 
  10  -1   7     2530.31     2495.63    115.66 o 
 -10   0   7        8.90      -24.39     32.97 o 
  -9   0   7      902.36      908.54     94.14 o 
  -8   0   7     1270.48     1409.10    172.33 o 
  -7   0   7     2068.87     2183.33    147.71 o 
  -6   0   7      166.10      168.77     29.70 o 
  -5   0   7     8530.79     9339.11    367.17 o 
  -4   0   7     1800.43     2014.15     35.56 o 
  -3   0   7     9242.23     9391.94    198.19 o 
  -2   0   7       54.33       51.60     10.68 o 
  -1   0   7      972.44      915.95     16.51 o 
   0   0   7    26457.02    28129.41    830.30 o 
   1   0   7      191.74      132.78      6.55 o 
   2   0   7       97.43      100.59      3.95 o 
   3   0   7     8976.94     8577.73    398.33 o 
   4   0   7     7029.26     7149.50    272.73 o 
   5   0   7     6440.52     6707.33    276.47 o 
   6   0   7       18.98       13.70      4.95 o 
   7   0   7     6401.35     6517.88    227.59 o 
   8   0   7      714.49      699.72     35.30 o 
   9   0   7     2182.42     2037.98     90.26 o 
  10   0   7       55.49       49.69     19.95 o 
  11   0   7      398.71      464.63     71.19 o 
 -10   1   7     2384.59     2454.98    196.38 o 
  -9   1   7      338.48      298.05     48.55 o 
  -8   1   7     1620.45     1813.20    107.48 o 
  -7   1   7       29.45      -26.93     26.93 o 
  -6   1   7     5677.14     6085.81    321.87 o 
  -5   1   7    10230.95     9584.25    578.97 o 
  -4   1   7     2708.58     2684.56     80.85 o 
  -3   1   7      944.23     1136.56     30.27 o 
  -2   1   7      789.49      720.98     18.02 o 
  -1   1   7    24710.36    24856.10    827.18 o 
   0   1   7     2966.16     2951.84     52.56 o 
   1   1   7      550.83      496.38     14.91 o 
   2   1   7    11587.84    11947.76    340.10 o 
   3   1   7    11474.41    11495.35    311.66 o 
   4   1   7     3325.06     3264.83     99.81 o 
   5   1   7       10.84       11.58      2.17 o 
   6   1   7     7092.39     7249.66    124.86 o 
   7   1   7     8498.67     8561.57    193.43 o 
   8   1   7      418.98      405.04     20.17 o 
   9   1   7      543.26      569.53     19.74 o 
  10   1   7       37.56       54.72     18.50 o 
  11   1   7     3345.59     3214.91    126.01 o 
 -10   2   7      723.20      874.88    105.38 o 
  -9   2   7     2296.18     2358.03    146.10 o 
  -8   2   7       23.79       68.51     99.28 o 
  -7   2   7     4030.84     3920.03    231.66 o 
  -6   2   7    11583.90    12163.63    652.75 o 
  -5   2   7      227.01      226.91     38.83 o 
  -4   2   7     1357.47     1757.51    143.88 o 
  -3   2   7     1253.23     1097.46     94.96 o 
  -2   2   7    17031.53    17127.46    481.86 o 
  -1   2   7    18168.33    19704.55    499.19 o 
   0   2   7      487.91      672.36     57.93 o 
   1   2   7    33403.57    33672.97    882.42 o 
   2   2   7       27.95       44.65      6.77 o 
   3   2   7     4757.51     4754.31    128.44 o 
   4   2   7     1780.21     1820.45     21.23 o 
   5   2   7      878.23      791.42     42.95 o 
   6   2   7     5326.42     5282.01     88.32 o 
   7   2   7      126.57      172.74     11.25 o 
   8   2   7     1773.73     1792.76     42.39 o 
   9   2   7      637.61      669.35     29.92 o 
  10   2   7     2226.62     2122.17     67.37 o 
  11   2   7      138.06      144.66     25.01 o 
  12   2   7      175.03      163.46     48.84 o 
 -10   3   7      116.87      148.92     44.74 o 
  -9   3   7      171.89      134.42     55.27 o 
  -8   3   7      425.09      383.80    110.13 o 
  -7   3   7     7460.23     7595.93    442.81 o 
  -6   3   7       94.35     1021.42     91.71 o 
  -5   3   7      116.78      135.95     35.69 o 
  -4   3   7    10943.27    11115.35    521.99 o 
  -3   3   7    13341.32    14029.43    444.63 o 
  -2   3   7     6715.54     8164.12    221.19 o 
  -1   3   7     1680.77     2561.57    137.17 o 
   0   3   7     8194.90     7739.12    157.86 o 
   1   3   7    32857.35    33785.66    897.38 o 
   2   3   7      378.63      347.98     12.34 o 
   3   3   7     3185.61     3000.70    131.07 o 
   4   3   7     2709.06     2669.10     39.10 o 
   5   3   7     7156.00     6752.60    203.32 o 
   6   3   7      179.95      173.86     10.92 o 
   7   3   7     3427.47     3607.67     89.35 o 
   8   3   7     3604.64     3693.30     95.53 o 
   9   3   7      649.82      661.52     27.72 o 
  10   3   7      307.77      336.60     22.05 o 
  11   3   7       44.50       18.37     15.41 o 
  12   3   7     2455.34     2311.89     89.16 o 
 -10   4   7      531.80      347.57    253.06 o 
  -9   4   7      399.53      373.89    124.33 o 
  -8   4   7     2635.18     2700.18    201.58 o 
  -7   4   7        3.67      -19.51     33.48 o 
  -6   4   7     2152.47     2055.69    138.20 o 
  -5   4   7     5606.72     5654.97    277.85 o 
  -4   4   7      774.43      692.00     48.23 o 
  -3   4   7      701.69      625.54     81.67 o 
  -2   4   7      936.69     1028.97     83.49 o 
  -1   4   7     2288.72     2099.51     54.30 o 
   0   4   7    28119.34    27953.26    807.26 o 
   1   4   7      129.57      136.12     12.83 o 
   2   4   7    22583.50    23670.61    633.88 o 
   3   4   7       54.49       85.39     14.26 o 
   4   4   7    19151.78    18201.58    382.93 o 
   5   4   7      109.52      140.90     12.24 o 
   6   4   7     4282.11     4281.18     80.52 o 
   7   4   7    11808.30    11728.93    289.50 o 
   8   4   7       39.19       24.45     13.16 o 
   9   4   7       28.09       41.38     11.68 o 
  10   4   7      575.91      628.15     37.35 o 
  11   4   7     3354.70     3290.77    110.16 o 
  12   4   7      665.65      625.12     60.73 o 
 -10   5   7     1029.32     1086.10    142.83 o 
  -9   5   7      406.71      432.38    134.05 o 
  -8   5   7      176.41      207.11     58.19 o 
  -7   5   7      279.83      253.37     53.51 o 
  -6   5   7    12700.30    12955.07    733.96 o 
  -5   5   7     1054.28     1174.72     71.48 o 
  -4   5   7     1811.94     1924.43     94.98 o 
  -3   5   7    10892.31    11188.12    387.44 o 
  -2   5   7     2624.35     2474.40     83.84 o 
  -1   5   7    15974.61    15660.28    515.40 o 
   0   5   7     1151.77     1352.22     45.42 o 
   1   5   7    25049.70    25967.28    740.56 o 
   2   5   7    20708.46    21082.11    566.27 o 
   3   5   7    25348.42    23518.43   1413.92 o 
   4   5   7       76.80       91.95     10.37 o 
   5   5   7     3272.07     3278.34     57.93 o 
   6   5   7    16046.93    15293.55    342.58 o 
   7   5   7      303.99      315.42     16.91 o 
   8   5   7      884.07      987.22     38.36 o 
   9   5   7      558.92      541.10     51.91 o 
  10   5   7     2687.53     2612.61     83.36 o 
  11   5   7     2878.38     2602.31     86.07 o 
  12   5   7      105.90      102.66     23.46 o 
 -10   6   7      182.30      167.08    111.40 o 
  -9   6   7        2.67      -29.86     46.00 o 
  -8   6   7       48.70       87.67     46.90 o 
  -7   6   7     4514.02     4716.48    299.97 o 
  -6   6   7     1787.50     1665.46     86.67 o 
  -5   6   7       89.22       81.52     26.65 o 
  -4   6   7     4907.69     4712.46    184.06 o 
  -3   6   7      198.03      227.16     29.22 o 
  -2   6   7     8555.43     8294.16    245.54 o 
  -1   6   7      124.55      197.00     19.13 o 
   0   6   7     8357.49     8541.49    229.46 o 
   1   6   7    23401.00    24180.33    851.18 o 
   2   6   7       88.15       77.81     15.74 o 
   3   6   7      524.67      585.91     46.15 o 
   4   6   7     5083.41     5414.83    189.41 o 
   5   6   7     9436.71     9087.03    246.92 o 
   6   6   7      923.96      873.80     27.66 o 
   7   6   7      284.05      305.95     19.46 o 
   8   6   7     2462.81     2556.65    109.21 o 
   9   6   7     1586.70     1515.82     67.85 o 
  10   6   7     1793.79     1753.80     88.98 o 
  11   6   7       36.00       -3.90     26.21 o 
  12   6   7      605.63      508.24     37.01 o 
  -9   7   7      660.98      644.64    107.63 o 
  -8   7   7     2602.89     2760.50    226.39 o 
  -7   7   7     2141.55     2121.92    207.22 o 
  -6   7   7       15.67       10.39     34.75 o 
  -5   7   7     7528.69     7584.03    408.01 o 
  -4   7   7     2176.88     2148.71     88.85 o 
  -3   7   7     1304.43     1318.28     58.42 o 
  -2   7   7      332.58      506.30     40.47 o 
  -1   7   7     5550.99     5661.29    166.54 o 
   0   7   7    27391.73    27087.00   1112.77 o 
   1   7   7      782.46      831.58     41.28 o 
   2   7   7     4833.91     4795.29    247.75 o 
   3   7   7     4272.04     4336.64    109.07 o 
   4   7   7     3436.73     3162.43    116.33 o 
   5   7   7     2749.17     2642.88     62.10 o 
   6   7   7      234.89      299.03     27.58 o 
   7   7   7     7168.98     7140.66    189.00 o 
   8   7   7     1881.21     1980.66     66.26 o 
   9   7   7     1712.46     1787.24     75.96 o 
  10   7   7      166.45      143.94     33.24 o 
  11   7   7      899.23      943.65     83.79 o 
  12   7   7     1367.73     1433.94    101.36 o 
  -9   8   7      234.34      318.77     81.17 o 
  -8   8   7     1506.11     1689.71    171.49 o 
  -7   8   7       14.05      -12.45     33.24 o 
  -6   8   7     7639.84     7867.41    386.35 o 
  -5   8   7     2327.51     2697.06    238.84 o 
  -4   8   7      475.99      439.41     39.53 o 
  -3   8   7      815.26      882.08     67.14 o 
  -2   8   7        1.15      -18.13     18.13 o 
  -1   8   7    25761.99    25886.37   1060.18 o 
   0   8   7       45.40       84.50     25.04 o 
   1   8   7      145.78      201.17     21.72 o 
   2   8   7    21449.47    19920.51   1203.97 o 
   3   8   7     1635.77     1583.58     59.09 o 
   4   8   7     5210.59     4771.26    215.82 o 
   5   8   7        5.63       11.93     18.32 o 
   6   8   7     5564.52     5391.76    145.65 o 
   7   8   7     3190.07     3070.13     90.03 o 
   8   8   7      328.36      276.55     29.83 o 
   9   8   7      952.78     1056.40    154.37 o 
  10   8   7      566.90      481.95     50.79 o 
  11   8   7     3270.45     3369.56    217.12 o 
  12   8   7       22.41       20.03     35.65 o 
  -9   9   7      375.66      373.18     92.16 o 
  -8   9   7      269.63      240.14     47.53 o 
  -7   9   7     2227.89     2385.95    141.04 o 
  -6   9   7     6965.63     6734.17    484.19 o 
  -5   9   7        7.74       27.15     23.47 o 
  -4   9   7      608.56      612.53     64.58 o 
  -3   9   7      499.46      501.26     52.91 o 
  -2   9   7     7069.57     7283.69    421.65 o 
  -1   9   7     1910.12     1876.91     88.25 o 
   0   9   7      108.25      156.84     29.33 o 
   1   9   7     8766.62     8145.44    563.51 o 
   2   9   7      332.68      345.48     35.96 o 
   3   9   7      398.88      420.19     41.80 o 
   4   9   7     1005.53      963.87     42.92 o 
   5   9   7     4174.87     4062.46    117.00 o 
   6   9   7     6393.57     6203.21    200.55 o 
   7   9   7      339.38      411.78     26.88 o 
   8   9   7     1410.61     1308.78     52.12 o 
   9   9   7      514.88      506.37     33.85 o 
  10   9   7     3257.80     3416.94    167.28 o 
  11   9   7      133.85      216.88     42.58 o 
  -8  10   7        5.66       20.20     33.32 o 
  -7  10   7     3394.26     3574.18    290.28 o 
  -6  10   7      437.36      474.53     67.71 o 
  -5  10   7     1925.71     2050.85    213.80 o 
  -4  10   7     2553.45     2688.27    150.52 o 
  -3  10   7     1645.11     1693.10     88.46 o 
  -2  10   7       37.29        7.17     27.43 o 
  -1  10   7       53.29       12.83     23.36 o 
   0  10   7     6766.84     6667.11    538.36 o 
   1  10   7      611.99      625.81     70.97 o 
   2  10   7     2992.05     2916.22    177.01 o 
   3  10   7     3128.17     3087.08    221.55 o 
   4  10   7     2792.91     2595.89     79.61 o 
   5  10   7     5057.68     4835.57    169.83 o 
   6  10   7      234.75      212.57     22.28 o 
   7  10   7     1659.71     1780.85     94.52 o 
   8  10   7     2037.91     2126.66     77.02 o 
   9  10   7     1854.75     1767.76     82.23 o 
  10  10   7       17.65        9.52     30.08 o 
  11  10   7        2.49       -4.13     28.11 o 
  -8  11   7     1269.17     1160.45    154.51 o 
  -7  11   7        4.13       -7.62     32.41 o 
  -6  11   7      666.91      727.97     70.76 o 
  -5  11   7     8277.15     8244.74    492.53 o 
  -4  11   7       78.79       79.92     35.38 o 
  -3  11   7      611.94      736.59    120.43 o 
  -2  11   7     2953.76     3087.90    183.28 o 
  -1  11   7     7439.63     7164.86    690.27 o 
   0  11   7     4295.86     4063.24    500.21 o 
   1  11   7      150.54      163.18     29.17 o 
   2  11   7     6025.59     5893.85    532.36 o 
   3  11   7     1068.99     1043.19    145.09 o 
   4  11   7     4554.02     4744.07    184.11 o 
   5  11   7       13.11       13.50     20.25 o 
   6  11   7       40.34       88.77     21.59 o 
   7  11   7     8898.30     8794.21    297.82 o 
   8  11   7      221.66      246.39     27.60 o 
   9  11   7        5.17       34.92     24.14 o 
  10  11   7       13.44       37.30     33.57 o 
  11  11   7     2711.60     2715.83    143.74 o 
  -7  12   7        2.31       24.76     32.58 o 
  -6  12   7     2208.39     2242.73    168.09 o 
  -5  12   7      402.08      372.00     52.73 o 
  -4  12   7       22.06       52.22     30.06 o 
  -3  12   7     2470.26     2611.64    167.23 o 
  -2  12   7     2887.62     2716.90    305.73 o 
  -1  12   7     7240.33     6886.44    568.71 o 
   0  12   7        3.48      -11.45     27.26 o 
   1  12   7     2677.49     2607.13    247.36 o 
   2  12   7     2782.88     2741.36    254.74 o 
   3  12   7     3994.87     4137.49    204.73 o 
   4  12   7      197.19      231.22     43.52 o 
   5  12   7       71.76       73.63     22.32 o 
   6  12   7     7045.23     7106.82    338.20 o 
   7  12   7      505.13      474.05     37.33 o 
   8  12   7        1.24       19.18     19.10 o 
   9  12   7      893.42      871.16     61.00 o 
  10  12   7     1449.06     1539.35    101.78 o 
  -6  13   7      113.47       83.62     38.65 o 
  -5  13   7        4.00       -5.20     33.69 o 
  -4  13   7     1259.23     1451.92    130.15 o 
  -3  13   7        3.94       34.60     44.86 o 
  -2  13   7     1014.50     1089.26    124.71 o 
  -1  13   7       64.55       76.31     45.54 o 
   0  13   7     2886.73     3006.12    379.48 o 
   1  13   7     4058.35     3977.29    268.71 o 
   2  13   7       15.03      -14.90     23.92 o 
   3  13   7      771.44      885.07     69.04 o 
   4  13   7        5.97       26.61     25.50 o 
   5  13   7     5585.33     5697.62    285.99 o 
   6  13   7     1291.23     1368.75     68.53 o 
   7  13   7       45.64       67.90     27.84 o 
   8  13   7     3629.30     3876.90    191.13 o 
   9  13   7        7.96       10.14     20.01 o 
  10  13   7      881.29      893.17     68.41 o 
  -6  14   7       11.74      -17.08     41.81 o 
  -5  14   7     1511.87     1759.00    213.67 o 
  -4  14   7       27.07       43.79     33.60 o 
  -3  14   7      472.37      551.38     66.58 o 
  -2  14   7      569.83      634.75     68.99 o 
  -1  14   7      350.87      444.19     97.78 o 
   0  14   7     4381.15     4178.35    451.44 o 
   1  14   7       10.47       18.18     26.91 o 
   2  14   7      509.75      670.03    118.43 o 
   3  14   7     1056.27     1076.60     96.87 o 
   4  14   7     2885.92     3028.07    191.42 o 
   5  14   7      844.64      938.99    100.26 o 
   6  14   7      647.19      615.26     52.40 o 
   7  14   7     4702.67     4623.57    184.24 o 
   8  14   7      229.88      241.53     38.47 o 
   9  14   7      649.21      667.00     99.53 o 
  -5  15   7      897.79      749.29     91.60 o 
  -4  15   7      118.04       65.86     52.11 o 
  -3  15   7      392.48      363.53     75.56 o 
  -2  15   7       20.55        5.58     35.27 o 
  -1  15   7     2844.38     2981.12    332.39 o 
   0  15   7       28.10       81.59     72.72 o 
   1  15   7     1250.28     1375.81    104.55 o 
   2  15   7     3376.79     3637.61    198.29 o 
   3  15   7      198.24      273.09     48.90 o 
   4  15   7     1242.47     1484.76    110.05 o 
   5  15   7        6.49       -3.87     20.51 o 
   6  15   7     4591.52     4487.70    275.00 o 
   7  15   7     1153.82     1150.79     81.46 o 
   8  15   7      152.90       66.70     34.94 o 
  -4  16   7      765.21      728.08     94.08 o 
  -3  16   7      222.15      223.50     56.00 o 
  -2  16   7     1822.30     1797.83    136.17 o 
  -1  16   7       36.70      106.06     42.53 o 
   0  16   7      500.64      516.74     81.98 o 
   1  16   7     4944.64     5294.24    290.48 o 
   2  16   7        3.42       38.58     34.44 o 
   3  16   7      338.23      377.33     74.98 o 
   4  16   7      189.15      198.17     49.33 o 
   5  16   7     2163.92     2328.42    159.87 o 
   6  16   7     1300.07     1453.24    122.59 o 
   7  16   7       77.46       95.40     41.38 o 
   8  16   7      814.56      392.15    291.25 o 
  -2  17   7        6.45       -9.89     34.94 o 
  -1  17   7        7.98       -7.93     33.28 o 
   0  17   7     5311.50     5644.32    332.87 o 
   1  17   7      108.15      171.39     50.73 o 
   2  17   7      178.85      190.35     83.58 o 
   3  17   7     1058.42     1448.48    151.98 o 
   4  17   7      199.67      290.09     60.30 o 
   5  17   7     1306.51     1332.35    122.94 o 
   6  17   7       28.17       47.27     35.26 o 
   0  18   7     1291.89     1395.89    208.46 o 
   1  18   7        4.07       57.11     53.53 o 
   2  18   7     1326.99     1739.54    169.01 o 
   3  18   7       10.09       47.42     42.34 o 
   4  18   7     1169.49     1315.04    159.24 o 
  -3 -13   8     1599.42     1553.18    157.18 o 
  -2 -13   8       76.56       99.97     40.51 o 
  -1 -13   8      208.90      159.96     51.71 o 
   0 -13   8      184.02      191.47     50.38 o 
   1 -13   8     1879.03     2080.88    155.48 o 
   2 -13   8     1171.83     1216.99    229.90 o 
   3 -13   8       33.58       92.44     75.34 o 
  -5 -12   8       11.87      -17.91     34.89 o 
  -4 -12   8     2293.53     2370.39    191.85 o 
  -3 -12   8      187.50      190.21     45.66 o 
  -2 -12   8      102.08       81.73     35.15 o 
  -1 -12   8      334.29      320.16     48.51 o 
   0 -12   8      485.28      455.96     53.33 o 
   1 -12   8     1947.30     2011.37    140.19 o 
   2 -12   8       15.16       11.83     22.22 o 
   3 -12   8     1003.60      989.45     87.13 o 
   4 -12   8      346.91      251.99     35.91 o 
   5 -12   8      564.83      363.65     41.65 o 
  -6 -11   8      159.85      113.12     62.26 o 
  -5 -11   8     2430.63     2829.77    176.24 o 
  -4 -11   8      471.03      497.01     62.32 o 
  -3 -11   8       75.04       77.92     41.56 o 
  -2 -11   8     2238.57     2223.26    127.27 o 
  -1 -11   8       27.08       17.82     25.20 o 
   0 -11   8     2311.73     2322.64    122.27 o 
   1 -11   8       65.61       87.22     27.89 o 
   2 -11   8      416.66      337.41     57.72 o 
   3 -11   8     2038.79     2103.98    184.82 o 
   4 -11   8      332.71      283.33     52.55 o 
   5 -11   8        8.22       -9.90     22.08 o 
   6 -11   8       98.05       85.28     55.61 o 
  -7 -10   8     1291.76     1442.96    176.61 o 
  -6 -10   8     1435.17     1630.00    171.57 o 
  -5 -10   8     1397.15     1328.90    225.83 o 
  -4 -10   8        0.66       18.14     14.35 o 
  -3 -10   8     3351.28     3395.42    169.08 o 
  -2 -10   8     1522.48     1831.10    157.52 o 
  -1 -10   8     1461.88     1490.60    103.57 o 
   0 -10   8       11.78       -9.17     25.52 o 
   1 -10   8        4.89       13.24     27.21 o 
   2 -10   8     3839.71     3974.41    266.02 o 
   3 -10   8       11.18       22.64     20.82 o 
   4 -10   8      136.27      108.38     26.17 o 
   5 -10   8      879.69      786.78    150.25 o 
   6 -10   8     1146.27     1023.72     53.98 o 
  -7  -9   8        2.22       21.64     44.81 o 
  -6  -9   8     1464.22     1529.43    236.67 o 
  -5  -9   8        2.85       48.58     42.68 o 
  -4  -9   8     3207.62     2924.81    299.12 o 
  -3  -9   8     3773.52     3783.91    200.93 o 
  -2  -9   8      600.67      577.23     49.60 o 
  -1  -9   8      902.65      887.50     57.92 o 
   0  -9   8        5.91       19.85     20.76 o 
   1  -9   8     3624.62     3663.29    202.85 o 
   2  -9   8     1465.39     1403.93    138.10 o 
   3  -9   8      108.95       92.70     19.31 o 
   4  -9   8     1628.19     1443.89     69.08 o 
   5  -9   8       18.85        7.40     26.25 o 
   6  -9   8      744.96      658.84     37.11 o 
   7  -9   8       46.30       41.24     29.89 o 
   8  -9   8      889.73      992.49    153.59 o 
  -8  -8   8       57.79      -44.06     50.86 o 
  -7  -8   8      560.64      504.24    142.61 o 
  -6  -8   8      137.62       71.23     74.59 o 
  -5  -8   8      809.86      586.99    160.96 o 
  -4  -8   8     4552.02     4011.28    307.28 o 
  -3  -8   8        2.32       -3.63     12.54 o 
  -2  -8   8      892.74      977.74     58.47 o 
  -1  -8   8     1522.89     1631.78     73.68 o 
   0  -8   8     3652.40     3658.81    151.47 o 
   1  -8   8      763.52      789.18     53.71 o 
   2  -8   8      575.29      631.62     50.67 o 
   3  -8   8     7466.35     6834.93    546.51 o 
   4  -8   8      372.14      314.76     23.30 o 
   5  -8   8      185.26      154.35     18.19 o 
   6  -8   8       14.99       13.25     21.77 o 
   7  -8   8      676.13      659.41     62.13 o 
   8  -8   8     1659.73     1674.95    193.51 o 
  -8  -7   8      124.42      138.12    103.97 o 
  -7  -7   8      754.45      985.28    118.61 o 
  -6  -7   8       52.25       56.69     40.81 o 
  -5  -7   8     5790.38     5793.58    332.90 o 
  -4  -7   8       65.17       37.65     31.60 o 
  -3  -7   8     1804.54     1721.78     78.72 o 
  -2  -7   8     5145.40     5101.32    180.20 o 
  -1  -7   8      708.97      720.75     49.23 o 
   0  -7   8      556.24      519.85     32.75 o 
   1  -7   8        0.65       -9.45     22.12 o 
   2  -7   8    10143.23     9958.58    337.06 o 
   3  -7   8     2677.29     2444.53    117.38 o 
   4  -7   8       33.55       28.27     11.39 o 
   5  -7   8       74.95      102.24     13.64 o 
   6  -7   8      627.42      624.41     63.28 o 
   7  -7   8     2535.09     2431.78    130.39 o 
   8  -7   8        5.44       54.26     79.94 o 
   9  -7   8      467.95      552.23    105.68 o 
  -9  -6   8        6.46      -21.10     36.69 o 
  -8  -6   8     1871.00     1909.16    190.59 o 
  -7  -6   8      667.39      617.92     94.44 o 
  -6  -6   8     3724.92     3774.44    244.70 o 
  -5  -6   8      929.49      904.97     86.06 o 
  -4  -6   8      647.58      578.12     60.05 o 
  -3  -6   8     9855.42     9133.01    475.90 o 
  -2  -6   8      111.24      113.67     32.24 o 
  -1  -6   8      268.83      373.20     56.43 o 
   0  -6   8      111.85      151.88     18.58 o 
   1  -6   8    10032.11     9904.23    289.75 o 
   2  -6   8     1521.74     1528.44     48.57 o 
   3  -6   8      589.12      571.45     24.72 o 
   4  -6   8     5257.77     4344.98    304.12 o 
   5  -6   8       46.48       30.22     11.06 o 
   6  -6   8     4255.19     4041.73    172.08 o 
   7  -6   8      116.65      110.28     17.08 o 
   8  -6   8      229.14      236.48     65.02 o 
   9  -6   8     1301.71     1431.30    165.89 o 
  -9  -5   8     1219.75     1521.86    127.80 o 
  -8  -5   8     1502.76     1569.20    120.78 o 
  -7  -5   8      281.43      267.28     63.49 o 
  -6  -5   8        4.66      -39.91     39.91 o 
  -5  -5   8      593.61      969.66     95.37 o 
  -4  -5   8    23292.01    22039.16    708.91 o 
  -3  -5   8      297.25      283.05     27.08 o 
  -2  -5   8       48.58       23.17     11.57 o 
  -1  -5   8     2837.30     2872.82     80.32 o 
   0  -5   8      889.65      925.88     28.49 o 
   1  -5   8     3213.45     3225.69     80.76 o 
   2  -5   8     1258.66     1295.42     43.19 o 
   3  -5   8     2079.69     2002.19     53.50 o 
   4  -5   8     2372.64     2228.69     98.31 o 
   5  -5   8     2344.34     2251.19     65.86 o 
   6  -5   8        7.02       13.59      6.57 o 
   7  -5   8        1.06       -2.59      7.93 o 
   8  -5   8     2610.47     2544.48    214.25 o 
   9  -5   8       14.47      -80.98     80.98 o 
  -9  -4   8     3240.37     3386.37    255.54 o 
  -8  -4   8      116.97      130.61     41.52 o 
  -7  -4   8       49.94       21.49     37.74 o 
  -6  -4   8      208.06      208.34     54.45 o 
  -5  -4   8    10616.40    10985.93    599.31 o 
  -4  -4   8     9311.86     9122.52    584.37 o 
  -3  -4   8       17.22       -1.93     37.58 o 
  -2  -4   8     7441.54     7372.65    356.31 o 
  -1  -4   8        1.90      -19.54     21.19 o 
   0  -4   8     4960.58     4747.66    129.64 o 
   1  -4   8      521.82      746.75     28.84 o 
   2  -4   8     3834.19     3905.77     78.85 o 
   3  -4   8     4109.58     3895.22     94.28 o 
   4  -4   8      756.68      765.20     18.66 o 
   5  -4   8      326.03      362.92     22.50 o 
   6  -4   8     1443.98     1407.63    151.09 o 
   7  -4   8     3022.61     2957.14    284.84 o 
   8  -4   8      161.05      131.98     10.24 o 
   9  -4   8       25.03        6.99     36.74 o 
  10  -4   8     1465.70      506.86    153.29 o 
 -10  -3   8     4097.11     4114.06    266.10 o 
  -9  -3   8      188.40      240.69     62.83 o 
  -8  -3   8      267.58      271.54     59.89 o 
  -7  -3   8     2359.33     2367.26    135.09 o 
  -6  -3   8     2954.55     2783.59    184.05 o 
  -5  -3   8     1554.85     1738.45    116.93 o 
  -4  -3   8      180.60      275.80     42.30 o 
  -3  -3   8     8619.20     8507.62    205.87 o 
  -2  -3   8     2243.04     2100.71     52.90 o 
  -1  -3   8     8237.89     7782.56    187.77 o 
   0  -3   8      276.60     1016.92    209.00 o 
   1  -3   8      344.36      749.28    114.07 o 
   2  -3   8    15168.51    14456.46    335.16 o 
   3  -3   8      112.88       98.84     15.58 o 
   4  -3   8      381.01      431.34     15.55 o 
   5  -3   8     2385.99     2311.00     88.75 o 
   6  -3   8     2239.84     2160.55    159.74 o 
   7  -3   8     1567.04     1510.14     85.65 o 
   8  -3   8      152.29       99.76     10.25 o 
   9  -3   8     4009.47     3403.31    653.52 o 
  10  -3   8      393.54      366.76     75.34 o 
 -10  -2   8      406.47      350.81     63.39 o 
  -9  -2   8      215.30      193.05     47.82 o 
  -8  -2   8     4266.90     4670.80    388.28 o 
  -7  -2   8       33.47       18.69     31.46 o 
  -6  -2   8     1970.79     2140.78    123.36 o 
  -5  -2   8      661.91      717.06     50.23 o 
  -4  -2   8     2619.29     2737.29    136.78 o 
  -3  -2   8     2536.46     2630.19    121.01 o 
  -2  -2   8     1706.35     1818.43     53.09 o 
  -1  -2   8     4019.55     4137.54    186.63 o 
   0  -2   8     1591.28     1702.60     88.94 o 
   1  -2   8    16120.77    15747.99    458.63 o 
   2  -2   8      519.30      508.85     19.21 o 
   3  -2   8      126.21      151.08      7.63 o 
   4  -2   8     5190.46     5658.23    150.42 o 
   5  -2   8     3295.97     3269.22    162.08 o 
   6  -2   8     1789.37     1787.74    116.00 o 
   7  -2   8       14.55      -11.74     42.71 o 
   8  -2   8     3811.05     3704.95    217.25 o 
   9  -2   8     1763.32     1700.60    142.39 o 
  10  -2   8       12.46      -25.49     65.36 o 
 -10  -1   8      158.50      164.84     48.71 o 
  -9  -1   8     3894.75     4050.11    228.50 o 
  -8  -1   8      130.25      203.14     53.38 o 
  -7  -1   8      487.37      481.50     68.24 o 
  -6  -1   8     1959.89     2114.00    106.82 o 
  -5  -1   8     2687.25     2921.86    117.72 o 
  -4  -1   8     2681.70     2582.28     92.52 o 
  -3  -1   8      310.68      379.66     27.65 o 
  -2  -1   8     4941.05     4896.00    139.60 o 
  -1  -1   8    10135.44    10543.56    272.52 o 
   0  -1   8     7602.07     7270.25    157.70 o 
   1  -1   8       38.56       32.61      7.29 o 
   2  -1   8     2158.76     2156.31     45.54 o 
   3  -1   8    26287.60    24951.05   1377.91 o 
   4  -1   8       11.54       25.97     32.59 o 
   5  -1   8      138.93      195.07     55.38 o 
   6  -1   8      113.17       61.92     30.05 o 
   7  -1   8     3721.41     3505.61    111.91 o 
   8  -1   8     5511.87     5200.77    206.60 o 
   9  -1   8      275.37      255.85     10.38 o 
  10  -1   8     1580.78     1645.51    148.85 o 
 -10   0   8     2919.48     3051.37    199.90 o 
  -9   0   8     1331.25     1238.64    161.61 o 
  -8   0   8      313.16      286.92     47.03 o 
  -7   0   8     5549.84     5901.27    300.65 o 
  -6   0   8      217.65      211.58     33.99 o 
  -5   0   8     4983.25     5123.51    190.11 o 
  -4   0   8        0.88       -0.10      3.96 o 
  -3   0   8     4260.59     4433.48     92.80 o 
  -2   0   8     7685.54     8018.40    177.56 o 
  -1   0   8     5340.40     5617.02    100.55 o 
   0   0   8        4.38       11.70      6.02 o 
   1   0   8      990.22     1148.96     20.58 o 
   2   0   8    55462.12    59013.07   2084.57 o 
   3   0   8     2000.38     1973.28     81.77 o 
   4   0   8      561.23      673.53     46.12 o 
   5   0   8     4717.39     4715.99    285.55 o 
   6   0   8     1539.11     1566.17    143.50 o 
   7   0   8    10020.23     9981.14    185.45 o 
   8   0   8      480.30      463.30     16.95 o 
   9   0   8     1177.45     1128.95     41.22 o 
  10   0   8     2070.83     1944.71     75.92 o 
 -10   1   8     1466.75     1815.71    169.57 o 
  -9   1   8       15.71       -9.30     31.75 o 
  -8   1   8     1994.31     2168.24    127.03 o 
  -7   1   8      475.77      888.17     71.11 o 
  -6   1   8     6025.31     5810.47    120.92 o 
  -5   1   8        8.55        5.06      7.40 o 
  -4   1   8     2454.93     2525.49     51.80 o 
  -3   1   8    19942.35    20898.74    712.77 o 
  -2   1   8       16.24      387.12    233.02 o 
  -1   1   8     3164.63     3337.12    138.22 o 
   0   1   8     2991.57     2955.62     56.39 o 
   1   1   8    10813.19    10875.28    212.35 o 
   2   1   8    27956.19    28383.27    840.09 o 
   3   1   8      539.82      532.13     24.71 o 
   4   1   8     6605.32     6783.95    187.35 o 
   5   1   8      514.75      483.05     40.51 o 
   6   1   8     5206.50     5232.64    319.52 o 
   7   1   8     1121.48     1108.46     22.64 o 
   8   1   8     1882.92     1841.65     43.00 o 
   9   1   8     4667.70     4455.17    166.64 o 
  10   1   8       49.68       32.76     13.30 o 
  11   1   8        6.14        4.97     33.26 o 
 -10   2   8       35.21      149.63     60.91 o 
  -9   2   8     2134.84     2218.82    145.79 o 
  -8   2   8     2603.74     2378.61    240.26 o 
  -7   2   8     1473.02     1605.26    128.78 o 
  -6   2   8       38.06      425.65     60.24 o 
  -5   2   8      196.45      103.48     92.59 o 
  -4   2   8    14825.45    14277.01    513.17 o 
  -3   2   8     1492.22     3299.53    210.14 o 
  -2   2   8      371.54      362.45     20.74 o 
  -1   2   8     3514.17     3315.63     70.44 o 
   0   2   8     3371.45     3408.47     50.57 o 
   1   2   8    26371.03    27541.22    666.63 o 
   2   2   8      423.15      386.36     20.78 o 
   3   2   8    19856.80    18985.01   1180.01 o 
   4   2   8     5205.65     5378.69     75.16 o 
   5   2   8     2746.55     2682.54     47.26 o 
   6   2   8      403.47      439.15     33.44 o 
   7   2   8      388.66      387.26     12.66 o 
   8   2   8     7489.86     7585.40    156.72 o 
   9   2   8      118.36      121.98     10.68 o 
  10   2   8      131.73       71.25     18.98 o 
  11   2   8      644.25      492.64     69.32 o 
  12   2   8      567.07      527.56     77.10 o 
 -10   3   8     1164.33     1144.02    155.52 o 
  -9   3   8     4016.18     3709.50   1904.95 o 
  -8   3   8      246.42      218.66     60.73 o 
  -7   3   8      454.29      561.72     78.85 o 
  -6   3   8       61.96       51.72     34.72 o 
  -5   3   8     7509.86     7464.60    385.18 o 
  -4   3   8     4021.24     4004.53    195.52 o 
  -3   3   8       27.97       25.25     28.55 o 
  -2   3   8    11042.72    10392.46    236.73 o 
  -1   3   8      487.95      708.00     63.87 o 
   0   3   8    15959.59    16318.52    382.25 o 
   1   3   8      905.28     1522.95    303.49 o 
   2   3   8    24194.38    23851.45    548.39 o 
   3   3   8    16198.89    17129.11    481.05 o 
   4   3   8      246.36      244.18     10.76 o 
   5   3   8     1865.44     1972.64     38.48 o 
   6   3   8      475.24      441.84     35.86 o 
   7   3   8     9508.90     9239.78    323.38 o 
   8   3   8      391.29      413.02     26.33 o 
   9   3   8       76.70       80.13     15.98 o 
  10   3   8     4115.72     4010.82    106.80 o 
  11   3   8       82.63       64.29     16.62 o 
  12   3   8      637.70      586.50     77.99 o 
 -10   4   8     3205.29     3373.25    221.10 o 
  -9   4   8      303.80      192.83    105.87 o 
  -8   4   8       88.12       33.86     41.82 o 
  -7   4   8     1425.90     1399.01    124.86 o 
  -6   4   8     2046.77     2177.55    149.74 o 
  -5   4   8     5641.66     5670.51    305.36 o 
  -4   4   8     1060.54     1143.58     57.01 o 
  -3   4   8    10614.31     9937.61    311.01 o 
  -2   4   8      810.93      811.12     69.14 o 
  -1   4   8     2408.04     2387.71     51.90 o 
   0   4   8     1135.85     1160.39    109.01 o 
   1   4   8     4835.98     4906.42     87.39 o 
   2   4   8    20307.51    21439.17    490.25 o 
   3   4   8       30.57       28.09     10.07 o 
   4   4   8     2953.38     2881.23     52.04 o 
   5   4   8     3597.91     3648.98    127.02 o 
   6   4   8     7909.95     8150.41    262.02 o 
   7   4   8     1534.92     2171.62     79.19 o 
   8   4   8       12.42       14.61     10.40 o 
   9   4   8     4461.71     4515.59    104.13 o 
  10   4   8      201.06      179.98     31.68 o 
  11   4   8      263.37      201.24     23.24 o 
  12   4   8      134.66       99.70     41.41 o 
  -9   5   8      363.39      352.14     81.69 o 
  -8   5   8     3212.35     3528.54    266.68 o 
  -7   5   8      438.46      453.19     72.50 o 
  -6   5   8       28.59       19.99     32.51 o 
  -5   5   8      674.53      715.97     48.77 o 
  -4   5   8    12800.24    12575.65    446.56 o 
  -3   5   8     6563.45     6495.80    228.05 o 
  -2   5   8      904.08      898.61     38.37 o 
  -1   5   8     4667.23     4590.15    214.02 o 
   0   5   8      630.68      783.57     43.33 o 
   1   5   8    13190.69    13058.15    293.94 o 
   2   5   8       15.49       22.49     11.23 o 
   3   5   8     5384.84     5120.86    245.95 o 
   4   5   8     5481.81     5452.58     99.62 o 
   5   5   8       13.83        9.89      7.35 o 
   6   5   8      804.03      784.82     33.58 o 
   7   5   8      518.56      520.76     17.64 o 
   8   5   8     7076.90     6858.81    169.09 o 
   9   5   8     1804.21     2021.34    217.68 o 
  10   5   8      270.78      299.11     23.98 o 
  11   5   8     1550.52     1505.77     56.48 o 
  12   5   8       48.63       38.01     22.04 o 
  -9   6   8     3034.81     3079.23    275.38 o 
  -8   6   8      168.15       67.16     47.72 o 
  -7   6   8      147.96      156.92     53.10 o 
  -6   6   8     6372.91     6078.45    251.17 o 
  -5   6   8     6306.10     6046.71    231.53 o 
  -4   6   8     5464.06     5433.71    238.87 o 
  -3   6   8      610.30      634.26     38.72 o 
  -2   6   8     3661.03     3647.30    112.61 o 
  -1   6   8     2802.93     2609.47     77.40 o 
   0   6   8    10456.41    10522.72    327.17 o 
   1   6   8      443.89      542.13     47.97 o 
   2   6   8       35.18       32.95      9.19 o 
   3   6   8    31445.14    30022.84    976.52 o 
   4   6   8      802.72      824.67     23.28 o 
   5   6   8     1550.26     1476.53     72.30 o 
   6   6   8     4008.93     3855.71     97.89 o 
   7   6   8     4910.49     4741.73    101.16 o 
   8   6   8     6186.68     5958.45    132.47 o 
   9   6   8        0.10      -14.53     19.42 o 
  10   6   8     2423.69     2457.77    110.90 o 
  11   6   8      363.41      323.48     37.86 o 
  12   6   8     1176.65     1155.32     62.63 o 
  -9   7   8      872.04      672.49    114.91 o 
  -8   7   8       27.01       39.95     46.00 o 
  -7   7   8     1641.78     1734.90    158.04 o 
  -6   7   8      282.41      282.99     49.22 o 
  -5   7   8     9121.86     8888.16    408.50 o 
  -4   7   8        1.86       -4.15     23.45 o 
  -3   7   8     6657.04     6856.65    248.51 o 
  -2   7   8    12244.70    12057.20    446.71 o 
  -1   7   8     6103.56     6285.99    213.00 o 
   0   7   8       39.00       32.92     19.92 o 
   1   7   8       54.61       47.97     13.75 o 
   2   7   8    11096.00    10579.94    249.12 o 
   3   7   8     9411.46     8936.10    215.43 o 
   4   7   8      714.30      669.65     30.09 o 
   5   7   8     5593.40     5229.61    166.61 o 
   6   7   8     1381.29     1376.07     39.40 o 
   7   7   8     5468.64     5360.20    129.58 o 
   8   7   8      384.92      367.93     24.48 o 
   9   7   8     4068.67     4068.01    171.10 o 
  10   7   8     3466.32     3498.34    168.47 o 
  11   7   8      187.05      195.15     42.12 o 
  12   7   8      153.77      121.16     29.72 o 
  -9   8   8       12.25      -54.71     54.71 o 
  -8   8   8     1443.62     1582.87    171.68 o 
  -7   8   8      505.16      800.68    170.47 o 
  -6   8   8     2597.56     2794.63    158.02 o 
  -5   8   8        2.68       65.32     86.21 o 
  -4   8   8      821.81      862.40     57.84 o 
  -3   8   8     8143.42     8175.28    516.56 o 
  -2   8   8       86.20       75.45     44.02 o 
  -1   8   8     1093.34     1183.74     64.85 o 
   0   8   8     4445.04     4682.50    293.43 o 
   1   8   8    15673.07    15852.77    803.41 o 
   2   8   8     3589.11     3432.85    163.57 o 
   3   8   8     1274.41     1336.81     44.98 o 
   4   8   8     7314.83     6426.82    337.43 o 
   5   8   8       94.75       84.95     15.19 o 
   6   8   8     2141.32     2189.34     69.29 o 
   7   8   8      631.64      680.48     40.63 o 
   8   8   8     2148.23     2157.14     75.17 o 
   9   8   8     7885.46     7653.01    222.61 o 
  10   8   8       28.17       40.13     21.91 o 
  11   8   8      496.52      439.52    102.21 o 
  12   8   8        3.21      -11.66     55.50 o 
  -8   9   8     1389.65     1379.29    126.68 o 
  -7   9   8     1071.13     1110.98    139.91 o 
  -6   9   8      163.82      245.97     56.58 o 
  -5   9   8        4.11      -25.23     25.23 o 
  -4   9   8     5453.29     5578.58    307.56 o 
  -3   9   8        8.61       66.02     24.17 o 
  -2   9   8       91.22      134.53     47.59 o 
  -1   9   8     4648.19     4755.08    375.97 o 
   0   9   8     2222.76     2286.46    101.41 o 
   1   9   8     4289.65     4291.17    328.68 o 
   2   9   8     1536.33     1518.08    114.56 o 
   3   9   8    13536.15    12936.34    612.95 o 
   4   9   8     2767.32     2576.35     91.15 o 
   5   9   8     1502.56     1487.71     62.13 o 
   6   9   8      388.79      426.84     28.77 o 
   7   9   8      293.29      346.13     25.48 o 
   8   9   8    12961.07    12487.15    406.34 o 
   9   9   8        6.66       -2.31     15.85 o 
  10   9   8      153.14      125.22     58.27 o 
  11   9   8     1563.13     1583.69     92.42 o 
  -8  10   8       17.01       23.75     32.44 o 
  -7  10   8       67.67      102.65     45.17 o 
  -6  10   8      363.28      323.92     57.51 o 
  -5  10   8     3327.78     3478.78    245.47 o 
  -4  10   8     1087.12     1201.56     78.37 o 
  -3  10   8      259.13      276.78     36.91 o 
  -2  10   8     6767.56     6817.10    387.63 o 
  -1  10   8       39.02       23.21     20.39 o 
   0  10   8     2092.61     2156.42    208.19 o 
   1  10   8      274.07      256.58     49.18 o 
   2  10   8     9472.51     9133.97    695.34 o 
   3  10   8    19410.83    17781.99   1475.54 o 
   4  10   8      218.37      188.18     23.68 o 
   5  10   8     1048.94     1071.54     72.84 o 
   6  10   8      795.44      764.62     37.44 o 
   7  10   8     7195.76     7142.16    254.49 o 
   8  10   8      920.35      800.64     46.83 o 
   9  10   8      355.43      404.11     44.32 o 
  10  10   8     2062.41     2117.40     88.75 o 
  11  10   8       62.53       51.18     44.52 o 
  -7  11   8     1031.24      958.41    112.37 o 
  -6  11   8      954.24     1010.60    137.31 o 
  -5  11   8       40.15       59.31     39.67 o 
  -4  11   8      101.79      136.41     43.01 o 
  -3  11   8     9039.78     8825.26    454.63 o 
  -2  11   8     2121.94     2302.31    162.51 o 
  -1  11   8      430.71      413.95     44.18 o 
   0  11   8      339.61      402.87     41.33 o 
   1  11   8      698.28      740.17     67.20 o 
   2  11   8     7159.50     6515.80    604.77 o 
   3  11   8        0.09        7.37     18.70 o 
   4  11   8     2603.23     2609.75     96.27 o 
   5  11   8     2178.79     2040.78     80.38 o 
   6  11   8     3198.22     3144.80    131.60 o 
   7  11   8      773.24      734.30     47.23 o 
   8  11   8       31.65       28.23     24.87 o 
   9  11   8     5199.40     5289.78    197.45 o 
  10  11   8        5.47       27.81     22.30 o 
  11  11   8      208.03      212.76     40.95 o 
  -7  12   8       85.10      141.74     45.25 o 
  -6  12   8      440.20      467.73     64.16 o 
  -5  12   8        2.05      -26.18     35.98 o 
  -4  12   8     5385.75     5614.03    273.20 o 
  -3  12   8     4009.21     3978.61    346.52 o 
  -2  12   8       12.30       -5.46     62.48 o 
  -1  12   8     2163.99     2153.05    250.63 o 
   0  12   8      312.68      274.50     48.77 o 
   1  12   8     3486.63     3371.40    303.23 o 
   2  12   8       87.58       85.42     42.06 o 
   3  12   8     4501.08     4428.26    356.89 o 
   4  12   8    10121.86     9059.60    951.88 o 
   5  12   8      758.76      652.72     41.51 o 
   6  12   8      124.15       91.41     28.37 o 
   7  12   8      299.19      292.30     36.05 o 
   8  12   8     3737.95     4098.88    150.50 o 
   9  12   8      936.96      910.77     55.80 o 
  10  12   8       12.34       14.76     22.97 o 
  -6  13   8      350.01      317.81     56.59 o 
  -5  13   8     2087.82     2151.53    143.59 o 
  -4  13   8     3514.29     3599.88    217.33 o 
  -3  13   8       27.76       22.82     54.80 o 
  -2  13   8     1887.93     2008.01    324.45 o 
  -1  13   8     1123.01      993.99    162.19 o 
   0  13   8     2099.19     2308.33    175.81 o 
   1  13   8      380.07      300.49     65.77 o 
   2  13   8     2387.08     2475.05    223.33 o 
   3  13   8     5356.51     5552.13    528.66 o 
   4  13   8      129.90      159.97     42.04 o 
   5  13   8       41.93       58.23     29.24 o 
   6  13   8     1647.68     1707.53     85.96 o 
   7  13   8     1655.88     1695.01     80.21 o 
   8  13   8     1548.75     1601.45     80.78 o 
   9  13   8        2.21        9.52     21.60 o 
  10  13   8     1796.06     1955.59    102.27 o 
  -5  14   8     1063.12     1004.06    111.89 o 
  -4  14   8        0.04      -28.70     71.10 o 
  -3  14   8      833.80      907.78     85.50 o 
  -2  14   8     3045.61     3108.24    367.17 o 
  -1  14   8      520.19      579.51     78.69 o 
   0  14   8      339.84      378.47     66.12 o 
   1  14   8       15.10       12.53     32.24 o 
   2  14   8     4949.09     5530.22    424.31 o 
   3  14   8      433.09      522.99     78.52 o 
   4  14   8       38.71       32.73     28.30 o 
   5  14   8     1848.78     1957.97     91.27 o 
   6  14   8      224.93      258.00     48.45 o 
   7  14   8      838.56      821.13     77.03 o 
   8  14   8       12.02       23.27     22.53 o 
   9  14   8     1599.68     1635.91    109.35 o 
  -5  15   8      113.53       89.95     58.63 o 
  -4  15   8      758.02      806.39     90.33 o 
  -3  15   8     2041.19     2035.83    226.19 o 
  -2  15   8        3.35      -18.75     40.14 o 
  -1  15   8      128.83      193.85     62.04 o 
   0  15   8     1154.19     1275.93    235.83 o 
   1  15   8     3011.80     3264.55    223.89 o 
   2  15   8      317.39      338.46     64.37 o 
   3  15   8       44.19       89.89     35.57 o 
   4  15   8     4706.81     5130.22    267.61 o 
   5  15   8       26.67       40.40     26.10 o 
   6  15   8      983.19     1077.57    149.98 o 
   7  15   8      297.11      195.86     90.37 o 
   8  15   8      902.70      954.02    162.71 o 
   9  15   8     2581.89     2557.81    133.34 o 
  -3  16   8      123.33      131.68     59.43 o 
  -2  16   8      378.62      370.83     78.58 o 
  -1  16   8     2273.46     2427.29    207.98 o 
   0  16   8     1674.56     1837.91    166.97 o 
   1  16   8      441.72      433.06     64.11 o 
   2  16   8        0.04       11.33     30.49 o 
   3  16   8     3404.94     3880.75    225.50 o 
   4  16   8     1583.26     1697.07    125.87 o 
   5  16   8      212.93      157.09     80.72 o 
   6  16   8      670.25      704.61     80.20 o 
   7  16   8      302.34      271.40    105.54 o 
   8  16   8     2176.92     2118.51    157.22 o 
  -2  17   8     2011.13     2402.23    229.36 o 
  -1  17   8       26.29      102.93     44.68 o 
   0  17   8      478.17      507.20     89.24 o 
   1  17   8      482.42      529.08     75.82 o 
   2  17   8     1496.50     1797.98    142.99 o 
   3  17   8      992.61     1258.70    214.54 o 
   4  17   8       31.37       13.23     40.29 o 
   5  17   8      487.59      660.23     85.40 o 
   6  17   8        1.06        5.81     24.58 o 
   0  18   8      439.53      459.06     77.46 o 
   1  18   8      324.70      345.60     68.87 o 
   2  18   8     1915.93     2269.65    215.51 o 
   3  18   8       31.78       30.99     63.94 o 
   4  18   8      617.58      727.64     99.46 o 
  -1 -13   9     1925.95     2128.94    171.02 o 
   0 -13   9      132.09      110.21     45.10 o 
   1 -13   9      226.64      267.20     46.59 o 
  -4 -12   9      386.85      230.43     64.35 o 
  -3 -12   9       38.24       38.69     23.91 o 
  -2 -12   9     1436.30     1454.50    111.39 o 
  -1 -12   9     1376.54     1406.17    171.85 o 
   0 -12   9      237.91      254.91     44.58 o 
   1 -12   9      317.66      262.64     43.11 o 
   2 -12   9       21.95       65.53     31.16 o 
   3 -12   9     1995.51     1928.15    217.37 o 
   4 -12   9      150.84      104.70     28.66 o 
  -5 -11   9      358.07      339.81     83.90 o 
  -4 -11   9      208.08      220.96     48.49 o 
  -3 -11   9      613.54      575.66     87.34 o 
  -2 -11   9     2337.50     2434.19    140.85 o 
  -1 -11   9        5.63       46.29     34.47 o 
   0 -11   9      618.43      804.35     89.07 o 
   1 -11   9      425.50      346.11     49.74 o 
   2 -11   9     1085.74     1050.30     99.67 o 
   3 -11   9        3.84      -21.12     21.12 o 
   4 -11   9      119.63      111.51     41.49 o 
   5 -11   9     2209.57     1949.46    110.44 o 
  -6 -10   9       49.51       36.55     50.56 o 
  -5 -10   9      965.98      909.60    193.73 o 
  -4 -10   9      168.00      138.39     35.51 o 
  -3 -10   9     3868.15     3333.85    361.92 o 
  -2 -10   9       60.16       77.65     36.63 o 
  -1 -10   9      444.63      447.54     57.43 o 
   0 -10   9     2607.02     2476.37    139.45 o 
   1 -10   9      424.15      437.54     95.56 o 
   2 -10   9      106.26      102.82     39.34 o 
   3 -10   9       61.14       76.54     28.44 o 
   4 -10   9     2315.80     2065.86    100.13 o 
   5 -10   9      249.12      213.01     48.40 o 
   6 -10   9       14.32       23.51     50.94 o 
  -7  -9   9       36.38       28.25     48.40 o 
  -6  -9   9     2541.60     2553.58    339.44 o 
  -5  -9   9      207.22       91.22     49.93 o 
  -4  -9   9     1871.11     1578.62    235.44 o 
  -3  -9   9        0.12      -11.85     20.02 o 
  -2  -9   9      622.41      620.89     55.17 o 
  -1  -9   9     5727.62     5926.35    275.12 o 
   0  -9   9        1.21       -6.08     18.72 o 
   1  -9   9       56.37       40.94     36.19 o 
   2  -9   9      802.43      710.47     43.16 o 
   3  -9   9     1215.60     1190.07     88.61 o 
   4  -9   9      458.97      426.17     36.36 o 
   5  -9   9       13.00       26.53     18.06 o 
   6  -9   9     1156.02     1070.88    129.96 o 
   7  -9   9      282.21      286.56     85.09 o 
  -7  -8   9     1280.59     1267.73    226.84 o 
  -6  -8   9     1866.75     1872.42    174.97 o 
  -5  -8   9      949.38      946.11    104.38 o 
  -4  -8   9       32.02       38.93     12.13 o 
  -3  -8   9      135.26      146.37     17.98 o 
  -2  -8   9     9714.57     9315.35    434.05 o 
  -1  -8   9      327.23      343.00     34.82 o 
   0  -8   9      440.45      420.94     56.56 o 
   1  -8   9     2097.63     2214.29    127.94 o 
   2  -8   9      260.11      222.23     30.08 o 
   3  -8   9     1675.06     1591.43    145.20 o 
   4  -8   9      133.08      122.15     21.00 o 
   5  -8   9     1935.11     1695.36     65.73 o 
   6  -8   9      372.38      292.68     46.68 o 
   7  -8   9      308.92      429.28     92.19 o 
   8  -8   9      142.82       85.47     61.44 o 
  -8  -7   9     1186.06     1226.65    157.67 o 
  -7  -7   9     2683.22     2423.79    212.86 o 
  -6  -7   9       15.72      -42.86     42.86 o 
  -5  -7   9       49.04       25.37     34.83 o 
  -4  -7   9      201.27       96.39     18.96 o 
  -3  -7   9     2552.47     2293.93    239.90 o 
  -2  -7   9     1529.78     1375.71    103.10 o 
  -1  -7   9      745.68      763.90     33.45 o 
   0  -7   9     7355.99     7143.24    262.66 o 
   1  -7   9      494.75      532.80     40.34 o 
   2  -7   9     2691.01     2666.34     95.99 o 
   3  -7   9        2.11       -3.51     38.40 o 
   4  -7   9     1393.26     1189.58     79.19 o 
   5  -7   9     3147.55     2834.62    156.62 o 
   6  -7   9        1.46      -15.52     15.52 o 
   7  -7   9      307.58      224.71    100.40 o 
   8  -7   9      110.62      119.77     61.47 o 
   9  -7   9     1401.16     1468.93    183.34 o 
  -8  -6   9     2614.57     2536.35    243.66 o 
  -7  -6   9       71.50        7.36     39.80 o 
  -6  -6   9     1325.49     1382.23    128.14 o 
  -5  -6   9     3965.57     3901.46    243.47 o 
  -4  -6   9      611.38      630.52    339.12 o 
  -3  -6   9      528.41      491.96     28.20 o 
  -2  -6   9       75.34       -7.29     34.03 o 
  -1  -6   9     8968.82     8665.50    253.64 o 
   0  -6   9     1773.17     1808.00     75.72 o 
   1  -6   9     1980.36     1895.33     61.91 o 
   2  -6   9     1810.38     1852.54     94.82 o 
   3  -6   9     3147.60     2922.21     76.56 o 
   4  -6   9     6455.67     6351.70    251.92 o 
   5  -6   9       19.68       27.08     11.10 o 
   6  -6   9      888.78      858.75     60.72 o 
   7  -6   9      232.52      177.94     17.94 o 
   8  -6   9     1449.96     1278.97    147.76 o 
   9  -6   9      233.03      183.64     68.31 o 
  -9  -5   9     2682.21     2575.65    225.52 o 
  -8  -5   9       16.83        1.99     34.44 o 
  -7  -5   9     1300.79     1127.14    125.27 o 
  -6  -5   9     4529.95     4241.65    293.70 o 
  -5  -5   9      496.45      484.62     64.61 o 
  -4  -5   9      359.84      332.04     11.29 o 
  -3  -5   9     1023.42     1114.69     34.79 o 
  -2  -5   9     8021.95     7677.63    257.13 o 
  -1  -5   9     4616.33     4455.70    132.72 o 
   0  -5   9     1264.67     1206.94     34.98 o 
   1  -5   9     5077.59     4972.92    110.45 o 
   2  -5   9        7.43        5.95      8.45 o 
   3  -5   9     7593.20     7391.81    172.49 o 
   4  -5   9       68.35       46.68      9.47 o 
   5  -5   9      237.58      243.01     12.90 o 
   6  -5   9     4842.07     4475.03    193.40 o 
   7  -5   9     1053.94      892.32     80.48 o 
   8  -5   9      311.88      292.72    113.38 o 
   9  -5   9      165.68      129.04     58.22 o 
  -9  -4   9      678.41      624.22    101.03 o 
  -8  -4   9      382.45      556.21     84.13 o 
  -7  -4   9     6492.99     6756.78    325.84 o 
  -6  -4   9        8.38       23.73     35.43 o 
  -5  -4   9      222.57      231.51     50.94 o 
  -4  -4   9     2783.78     3922.13    327.25 o 
  -3  -4   9     2682.54     2451.74     54.10 o 
  -2  -4   9    11088.58    10541.00    310.47 o 
  -1  -4   9        0.19      -13.82     15.83 o 
   0  -4   9     2844.67     2681.98    186.33 o 
   1  -4   9     3731.32     3627.74     82.03 o 
   2  -4   9     4516.65     4423.77     85.18 o 
   3  -4   9      569.38      559.77     23.36 o 
   4  -4   9      668.88      702.25     55.58 o 
   5  -4   9     8670.76     8361.20    156.03 o 
   6  -4   9      424.83      412.19      8.58 o 
   7  -4   9      185.42      171.61      9.25 o 
   8  -4   9      841.14     1054.11    114.28 o 
   9  -4   9      721.11     1054.23    123.14 o 
  -9  -3   9       10.45      -25.42     36.01 o 
  -8  -3   9     4573.60     4846.13    314.58 o 
  -7  -3   9      792.53      869.02    121.27 o 
  -6  -3   9       43.69       41.90     46.02 o 
  -5  -3   9     2186.25     2398.94    157.74 o 
  -4  -3   9      939.56     1108.49     85.13 o 
  -3  -3   9     2388.15     2334.25     57.63 o 
  -2  -3   9      427.83      579.32     93.86 o 
  -1  -3   9     2179.91     2171.66     61.44 o 
   0  -3   9    12960.81    12539.20    680.74 o 
   1  -3   9      875.16      793.16     43.31 o 
   2  -3   9      450.66      584.12     79.86 o 
   3  -3   9      708.54      764.44     40.32 o 
   4  -3   9     7003.52     6620.67    139.81 o 
   5  -3   9      966.50      912.64    124.16 o 
   6  -3   9      638.90      525.58     65.10 o 
   7  -3   9     3761.98     3826.12    247.66 o 
   8  -3   9       85.11      135.66     47.16 o 
   9  -3   9     1691.50     1829.52    169.48 o 
  10  -3   9       10.35      -24.55     44.25 o 
  -9  -2   9     1739.30     1940.37    145.31 o 
  -8  -2   9     2508.47     2805.37    167.42 o 
  -7  -2   9      183.57      173.21     48.32 o 
  -6  -2   9     5080.31     4948.15    217.40 o 
  -5  -2   9        9.85       -4.01     21.25 o 
  -4  -2   9     6405.51     6289.16    220.01 o 
  -3  -2   9        0.41      -23.58     23.58 o 
  -2  -2   9     1463.22     1428.54     34.20 o 
  -1  -2   9    22130.53    21914.77    759.08 o 
   0  -2   9      338.02      375.96     17.35 o 
   1  -2   9       30.77       24.11     11.49 o 
   2  -2   9     3770.90     4023.78     91.19 o 
   3  -2   9     7868.86     7568.23    350.42 o 
   4  -2   9     1990.95     2058.34    107.55 o 
   5  -2   9     1262.74     1267.50     88.98 o 
   6  -2   9     7162.14     7171.39    373.82 o 
   7  -2   9      271.47      213.72     79.11 o 
   8  -2   9     1557.27     1566.39    130.87 o 
   9  -2   9      143.06      150.45     53.55 o 
  10  -2   9      813.15      915.62    115.85 o 
 -10  -1   9      114.29       91.93     63.75 o 
  -9  -1   9     1306.98     1259.24    129.93 o 
  -8  -1   9       29.68       16.63     29.77 o 
  -7  -1   9     3311.36     3272.28    169.03 o 
  -6  -1   9     6113.50     6158.68    304.58 o 
  -5  -1   9       69.30       85.43     25.48 o 
  -4  -1   9      296.41      399.30     41.27 o 
  -3  -1   9      546.17      589.60     35.35 o 
  -2  -1   9    16007.86    16256.94    420.08 o 
  -1  -1   9        3.68       15.37     13.63 o 
   0  -1   9      232.14      195.15     20.60 o 
   1  -1   9     9413.03     8752.05    204.72 o 
   2  -1   9     3264.06     3160.80     49.48 o 
   3  -1   9     8362.25     8445.86    347.91 o 
   4  -1   9      297.15      330.28     37.59 o 
   5  -1   9     8745.17     8899.30    425.39 o 
   6  -1   9     2264.10     2384.02    139.21 o 
   7  -1   9     1642.04     1792.33    124.44 o 
   8  -1   9      204.03      127.85     71.83 o 
   9  -1   9       18.17       -2.13     31.50 o 
  10  -1   9     2586.48     2854.97    219.93 o 
 -10   0   9      103.59       86.53     44.17 o 
  -9   0   9       27.66        7.85     60.65 o 
  -8   0   9     1072.12     1218.95     96.22 o 
  -7   0   9     4260.97     4544.24    252.84 o 
  -6   0   9      190.94      113.70     50.99 o 
  -5   0   9     6933.50     7197.25    269.33 o 
  -4   0   9     1054.45     1064.15     64.72 o 
  -3   0   9     6459.79     6846.95    142.63 o 
  -2   0   9      608.92      605.31     17.62 o 
  -1   0   9     1185.10     1326.31     26.83 o 
   0   0   9    26365.42    26691.28    664.36 o 
   1   0   9      269.56      255.76      9.07 o 
   2   0   9      295.07      256.36     18.34 o 
   3   0   9     1916.18     2058.92     67.36 o 
   4   0   9     7324.09     7306.98    304.27 o 
   5   0   9     6210.67     6646.30    300.39 o 
   6   0   9       19.79       64.02     28.36 o 
   7   0   9      973.14     1073.73     87.86 o 
   8   0   9      189.84      184.20     44.88 o 
   9   0   9     3431.17     3199.13    337.72 o 
  10   0   9        1.27       81.65     43.20 o 
 -10   1   9      836.82      834.75    115.10 o 
  -9   1   9      544.35      612.79     74.05 o 
  -8   1   9     4132.83     4285.79    259.47 o 
  -7   1   9      130.88       48.37     35.95 o 
  -6   1   9     6030.56     5996.32    246.50 o 
  -5   1   9     5295.39     5756.72    162.23 o 
  -4   1   9     2012.91     1959.19     46.30 o 
  -3   1   9     3509.73     3563.40    143.07 o 
  -2   1   9      224.83      223.97     18.03 o 
  -1   1   9    30839.23    31222.52    979.81 o 
   0   1   9     6158.75     6896.35    129.82 o 
   1   1   9      582.10      638.65     18.17 o 
   2   1   9     3056.61     3080.71    102.51 o 
   3   1   9     6797.04     7015.82     87.92 o 
   4   1   9    10955.35    11373.14    355.73 o 
   5   1   9      120.34      161.85     29.97 o 
   6   1   9     3845.88     4010.84    194.70 o 
   7   1   9     3041.38     3413.92    181.47 o 
   8   1   9     4003.83     3713.85    266.77 o 
   9   1   9       70.61       52.86     12.94 o 
  10   1   9        7.64      -11.66     33.11 o 
 -10   2   9      246.38      264.62     59.42 o 
  -9   2   9     3852.59     4082.40    237.37 o 
  -8   2   9      291.63      809.98     94.59 o 
  -7   2   9      399.68      448.07    115.33 o 
  -6   2   9     6864.91     6757.44    517.57 o 
  -5   2   9       56.10      390.58     73.96 o 
  -4   2   9      636.87      744.03     33.07 o 
  -3   2   9      383.26      675.52     93.61 o 
  -2   2   9    15744.17    15800.75    463.96 o 
  -1   2   9    23247.61    27010.44   1310.46 o 
   0   2   9      458.38      897.26     40.89 o 
   1   2   9     3882.67     3912.24     76.93 o 
   2   2   9      150.10      134.90     11.20 o 
   3   2   9    14191.22    14499.27    328.31 o 
   4   2   9      145.49       48.91     45.80 o 
   5   2   9     1898.59     1872.79    109.74 o 
   6   2   9    12905.61    13601.44    485.52 o 
   7   2   9      650.34      570.70     52.79 o 
   8   2   9       83.50       92.59     10.77 o 
   9   2   9       80.35       79.34      9.67 o 
  10   2   9     3699.30     3317.98    138.50 o 
  11   2   9     1395.74     1292.61    121.94 o 
  12   2   9        4.28       23.81     39.05 o 
  -9   3   9      379.87      381.05     63.52 o 
  -8   3   9      220.34      127.40     55.35 o 
  -7   3   9     4109.76     4150.46    287.27 o 
  -6   3   9        3.91      153.67     47.98 o 
  -5   3   9       16.52       -3.63     30.10 o 
  -4   3   9     2404.21     2252.70    193.41 o 
  -3   3   9     3127.34     2930.52    118.39 o 
  -2   3   9     2597.35     3917.73    181.89 o 
   0   3   9     5861.12     5589.70    105.00 o 
   1   3   9     2791.97     3069.89     51.63 o 
   2   3   9     3862.79     3987.49     59.80 o 
   4   3   9      436.64      426.47     17.35 o 
   5   3   9    11782.25    11714.85    194.40 o 
   6   3   9      232.07     1038.68    117.85 o 
   7   3   9       42.45       32.19      8.11 o 
   8   3   9     1097.89     1110.10     66.00 o 
   9   3   9     2345.65     2115.73     62.85 o 
  10   3   9      800.17      736.81     29.45 o 
  11   3   9       24.76       -5.68     31.77 o 
  12   3   9     1571.13     1623.38    145.45 o 
  -9   4   9       12.35       74.85     90.21 o 
  -8   4   9     5424.50     5391.95    386.71 o 
  -7   4   9     1107.09      981.47    111.96 o 
  -6   4   9      163.22      209.43     51.98 o 
  -5   4   9     5105.56     5020.53    279.79 o 
  -4   4   9     2199.82     2234.28    132.25 o 
  -3   4   9     6273.73     6306.58    200.99 o 
  -2   4   9      514.78      565.80     65.96 o 
  -1   4   9    11765.12    11504.29    307.23 o 
   0   4   9     6246.84     6209.41    123.00 o 
   1   4   9      978.86     1074.30     30.99 o 
   2   4   9     2269.62     2561.62     41.67 o 
   3   4   9       14.65       40.43     17.09 o 
   4   4   9    15827.14    16051.56    326.72 o 
   5   4   9     1828.76     2815.20    100.87 o 
   6   4   9       68.55       81.66      6.50 o 
   7   4   9    10185.29     9422.51    451.33 o 
   8   4   9     2009.73     2153.39    118.90 o 
   9   4   9      922.76      926.50     68.80 o 
  10   4   9       51.18       53.01     12.28 o 
  11   4   9     2187.39     2105.88     77.45 o 
  12   4   9     1585.17     1325.80    125.12 o 
  -9   5   9     1345.69     1515.75    172.80 o 
  -8   5   9     2493.31     2636.65    229.46 o 
  -7   5   9      278.70      290.11     64.80 o 
  -6   5   9     8006.32     7909.20    471.58 o 
  -5   5   9     1103.93     1102.85     96.08 o 
  -4   5   9      665.95      650.33     54.33 o 
  -3   5   9      101.28       96.03     34.61 o 
  -2   5   9     4819.73     4868.74    144.56 o 
  -1   5   9    13954.08    14193.14    502.07 o 
   0   5   9       13.90       18.09     20.57 o 
   1   5   9    11606.25    11593.25    317.24 o 
   2   5   9     4997.94     5085.23    104.03 o 
   3   5   9     9604.86     9222.11    174.53 o 
   4   5   9     2622.74     2888.53    274.11 o 
   5   5   9      634.08      622.64     21.24 o 
   6   5   9     7440.61     7203.59    193.63 o 
   7   5   9      352.34     1075.08     57.15 o 
   8   5   9     2273.02     2260.04    124.84 o 
   9   5   9      528.11      569.00     29.50 o 
  10   5   9     1590.41     1623.62     69.06 o 
  11   5   9     1739.61     1673.35     77.00 o 
  12   5   9       43.26       85.69     41.18 o 
  -9   6   9      674.49      682.46    117.53 o 
  -8   6   9       19.19       15.10     42.71 o 
  -7   6   9     3853.46     4128.79    297.77 o 
  -6   6   9     1823.82     1832.25    146.49 o 
  -5   6   9     1429.64     1485.97     83.80 o 
  -4   6   9     1217.37     1231.16     66.68 o 
  -3   6   9       16.76      -18.07     18.07 o 
  -2   6   9    12579.44    12429.07    412.38 o 
  -1   6   9      305.10      331.52     30.02 o 
   0   6   9       15.28       26.36     24.32 o 
   1   6   9     2829.11     2741.99     75.33 o 
   2   6   9     3923.81     3920.41     99.35 o 
   3   6   9       80.69       81.86     14.69 o 
   4   6   9        2.84       11.20      9.23 o 
   5   6   9    11774.00    11265.61    234.71 o 
   6   6   9     2509.35     2450.39     59.78 o 
   7   6   9      511.89      500.40     20.22 o 
   8   6   9     1414.86     1413.28     41.09 o 
   9   6   9      418.99      436.57     36.52 o 
  10   6   9     2891.98     2859.70    119.72 o 
  11   6   9       38.30       32.71     19.62 o 
  -9   7   9      146.51       39.50     54.86 o 
  -8   7   9     1406.63     1493.48    163.91 o 
  -7   7   9     4867.62     5136.94    368.89 o 
  -6   7   9      234.82      191.37     37.00 o 
  -5   7   9     7350.19     7226.67    409.12 o 
  -4   7   9     1949.15     2252.08    561.64 o 
  -3   7   9     2354.41     2370.46    109.54 o 
  -2   7   9      359.93      350.84     30.56 o 
  -1   7   9      207.25      214.71     23.67 o 
   0   7   9    21969.41    22156.73    829.15 o 
   1   7   9      114.17      149.07     17.56 o 
   2   7   9     1939.88     1950.71     58.05 o 
   3   7   9     1646.81     1657.64     42.70 o 
   4   7   9     9998.75     8867.81    440.69 o 
   5   7   9    10006.99     9509.23    336.95 o 
   6   7   9       47.93       56.65     15.85 o 
   7   7   9     3293.13     3121.04     89.41 o 
   8   7   9      301.29      290.41     21.44 o 
   9   7   9     7874.88     7841.53    227.36 o 
  10   7   9      112.51      144.44     25.72 o 
  11   7   9      721.79      550.63    343.64 o 
  12   7   9     3157.61     3050.61    159.84 o 
  -8   8   9     2233.90     2453.57    364.21 o 
  -7   8   9       45.14       41.29     37.05 o 
  -6   8   9      258.20      325.51     63.44 o 
  -5   8   9     6958.41     6871.85    406.99 o 
  -4   8   9     1177.03     1221.30     71.83 o 
  -3   8   9       42.36       52.30     26.46 o 
  -2   8   9        2.73      -24.20     24.20 o 
  -1   8   9    18664.39    18734.56    725.18 o 
   0   8   9     2354.68     2395.44    159.46 o 
   1   8   9        8.55       32.18     18.36 o 
   2   8   9     4463.13     4445.71    150.71 o 
   3   8   9      273.24      319.03     23.00 o 
   4   8   9    15904.80    14612.97    657.49 o 
   5   8   9      309.33      322.37     19.64 o 
   6   8   9     7981.61     7536.28    203.57 o 
   7   8   9     3374.74     3396.93     98.70 o 
   8   8   9     4060.70     4070.84    112.09 o 
   9   8   9      892.97      877.45     41.52 o 
  10   8   9      412.01      440.18     51.03 o 
  11   8   9     3730.54     3505.56    310.29 o 
  12   8   9      486.33      329.83     60.54 o 
  -8   9   9        2.73        4.45     44.62 o 
  -7   9   9      111.27      118.55     38.60 o 
  -6   9   9     2256.53     2353.25    159.05 o 
  -5   9   9       53.15       72.82     29.80 o 
  -4   9   9       34.96       25.44     24.09 o 
  -3   9   9       89.83       52.48     43.84 o 
  -2   9   9     5666.62     5781.60    253.26 o 
  -1   9   9      798.70      776.53     74.27 o 
   0   9   9     1480.91     1579.83     96.49 o 
   1   9   9     6170.95     6150.81    383.24 o 
   2   9   9       62.31       60.49     23.50 o 
   3   9   9     6753.71     6261.96    192.37 o 
   4   9   9     1296.11     1268.39     49.74 o 
   5   9   9     3152.39     2942.29    108.23 o 
   6   9   9     6865.35     6563.87    208.04 o 
   7   9   9      548.16      540.53     39.11 o 
   8   9   9       94.25       77.94     18.03 o 
   9   9   9      115.92      130.65     23.60 o 
  10   9   9     5212.57     5050.50    267.03 o 
  11   9   9      319.09      291.35     41.82 o 
  -8  10   9       63.66      110.62     43.08 o 
  -7  10   9     3089.92     3324.51    231.10 o 
  -6  10   9      666.95      686.30     98.34 o 
  -5  10   9       66.63       80.73     38.50 o 
  -4  10   9     1408.21     1401.22     89.63 o 
  -3  10   9     1910.42     1948.70    103.69 o 
  -2  10   9     3635.64     3693.58    192.07 o 
  -1  10   9       36.56      110.72     26.13 o 
   0  10   9     5817.89     5764.52    410.01 o 
   1  10   9     1762.37     1942.99    200.40 o 
   2  10   9     2037.46     1968.33    140.38 o 
   3  10   9      185.10      151.17     20.05 o 
   4  10   9     4474.00     4204.22    132.01 o 
   5  10   9     9771.66     8828.04    290.74 o 
   6  10   9      381.27      398.77     56.13 o 
   7  10   9      487.88      491.88     31.99 o 
   8  10   9     1015.82     1115.72     51.15 o 
   9  10   9     1359.37     1392.87     70.02 o 
  10  10   9      884.30      906.44     58.06 o 
  11  10   9        0.68       12.85     24.45 o 
  -7  11   9      245.71      263.39     54.24 o 
  -6  11   9      319.69      322.59     91.00 o 
  -5  11   9     2518.27     2511.53    208.12 o 
  -4  11   9       73.26       79.54     31.99 o 
  -3  11   9     2605.09     2568.96    133.24 o 
  -2  11   9       35.97       -5.64     22.40 o 
  -1  11   9     6971.24     6997.58    326.63 o 
   0  11   9     4268.30     4233.60    273.76 o 
   1  11   9      456.34      430.86     42.73 o 
   2  11   9      571.42      609.84     73.66 o 
   3  11   9        0.78       -6.63     22.86 o 
   4  11   9     7689.76     7382.91    238.39 o 
   5  11   9     2193.92     2125.43     82.80 o 
   6  11   9      105.71      133.20     21.41 o 
   7  11   9     4464.66     4539.86    146.00 o 
   8  11   9      246.30      265.22     37.52 o 
   9  11   9      153.13      162.02     26.92 o 
  10  11   9       70.27       77.06     24.09 o 
  11  11   9     2074.04     1944.40    137.60 o 
  -7  12   9      151.75      167.24     59.87 o 
  -6  12   9     3000.06     3041.84    318.66 o 
  -5  12   9      295.92      301.14     50.92 o 
  -4  12   9     1370.64     1570.40    170.27 o 
  -3  12   9       44.50       38.89     37.42 o 
  -2  12   9     3625.05     3662.05    263.35 o 
  -1  12   9     8016.41     7897.90    669.87 o 
   0  12   9      236.46      245.31     38.06 o 
   1  12   9     1439.22     1481.12     86.70 o 
   2  12   9      219.46      249.01     42.67 o 
   3  12   9    11499.32    10911.14   1043.03 o 
   4  12   9      529.62      517.90     37.29 o 
   5  12   9        4.57       19.67     19.19 o 
   6  12   9     5751.69     5695.08    304.54 o 
   7  12   9      276.37      296.76     39.67 o 
   8  12   9      371.86      351.83     34.95 o 
   9  12   9      643.41      659.73     60.12 o 
  10  12   9      856.64      892.60    109.33 o 
  -6  13   9      184.24      293.41     57.12 o 
  -5  13   9       96.37       15.74     31.20 o 
  -4  13   9     1017.53     1106.66     94.42 o 
  -3  13   9       86.47      146.79     72.26 o 
  -2  13   9     4714.25     4369.51    305.56 o 
  -1  13   9      240.75      252.94     54.08 o 
   0  13   9     1183.63     1190.45    154.60 o 
   1  13   9     5185.55     5125.01    553.68 o 
   2  13   9     2025.21     2106.43    129.81 o 
   3  13   9      153.24      200.28     36.58 o 
   4  13   9       24.77       10.31     19.54 o 
   5  13   9     5137.14     5294.88    182.06 o 
   6  13   9     1091.69     1153.32     67.92 o 
   7  13   9       28.29       43.04     30.58 o 
   8  13   9     2350.27     2480.32    124.32 o 
   9  13   9       80.81      111.81     36.74 o 
  10  13   9     2075.36     2252.94    142.20 o 
  -5  14   9      498.95      435.31     67.45 o 
  -4  14   9      695.59      697.04     79.94 o 
  -3  14   9     1656.99     1638.03    152.01 o 
  -2  14   9       47.93       52.67     34.17 o 
  -1  14   9      500.66      597.43     87.17 o 
   0  14   9     7784.71     7166.62    855.70 o 
   1  14   9       11.51       57.25     36.09 o 
   2  14   9      294.37      239.78     89.19 o 
   3  14   9     1083.66     1086.45     97.09 o 
   4  14   9     1502.69     1528.10    100.32 o 
   5  14   9     2052.71     2123.75    125.66 o 
   6  14   9        0.61       -2.24     21.76 o 
   7  14   9     2938.31     2851.21    137.06 o 
   8  14   9      131.15      113.93     55.14 o 
   9  14   9     1405.43     1484.51    100.94 o 
  -4  15   9      432.03      492.68     73.07 o 
  -3  15   9       18.82       98.34     42.28 o 
  -2  15   9       24.79        8.32     31.03 o 
  -1  15   9     5184.05     4941.18    465.06 o 
   0  15   9      560.21      564.94     69.61 o 
   1  15   9       42.26       53.05     48.60 o 
   2  15   9     3605.30     3854.17    234.80 o 
   3  15   9      282.87      350.28     52.58 o 
   4  15   9     3643.44     3975.83    250.79 o 
   5  15   9      300.85      332.84     39.33 o 
   6  15   9     2692.59     2689.80    125.44 o 
   7  15   9     1151.38     1175.29    273.24 o 
   8  15   9      898.86      977.67     81.60 o 
   9  15   9       10.09        6.49     36.41 o 
  -3  16   9      237.86      288.80     61.11 o 
  -2  16   9     1390.71     1362.13    123.62 o 
  -1  16   9      505.89      529.39     74.57 o 
   0  16   9        0.62      -41.45     49.09 o 
   1  16   9     3342.49     3369.44    239.68 o 
   2  16   9      483.91      499.35    125.12 o 
   3  16   9      700.85      875.23    114.58 o 
   4  16   9        1.71       25.60     32.18 o 
   5  16   9     1746.77     1778.87    109.91 o 
   6  16   9     2808.25     2873.56    186.38 o 
   7  16   9      211.15      120.22     76.23 o 
   8  16   9      105.61       82.77     43.08 o 
  -2  17   9      458.03      439.50     75.48 o 
  -1  17   9        5.33       30.01     45.16 o 
   0  17   9     2077.72     2371.57    279.35 o 
   1  17   9      236.25      274.93     59.25 o 
   2  17   9      319.60      428.25     84.00 o 
   3  17   9      217.85      274.97     68.74 o 
   4  17   9      189.43      252.71     67.06 o 
   5  17   9     3145.37     3358.01    228.67 o 
   6  17   9        2.14      -26.30     42.56 o 
   0  18   9     1536.55     1574.40    143.93 o 
   1  18   9      144.37      107.11     79.52 o 
   2  18   9      586.92      554.10    103.49 o 
   3  18   9       74.54       88.29     47.37 o 
   4  18   9     2785.03     3217.80    231.57 o 
  -2 -12  10      394.93      317.83     54.87 o 
  -1 -12  10       37.52       43.41     45.54 o 
   0 -12  10      445.82      429.56    123.58 o 
   1 -12  10     1828.60     1819.43    151.33 o 
   2 -12  10        0.08       72.24     90.31 o 
  -4 -11  10      624.77      653.80    107.25 o 
  -3 -11  10      128.81      148.85     28.50 o 
  -2 -11  10      233.07      216.80     31.09 o 
  -1 -11  10       50.42       40.58     22.27 o 
   0 -11  10     2647.81     2725.95    176.34 o 
   1 -11  10       35.36       49.33     32.56 o 
   2 -11  10      207.24      179.05     41.04 o 
   3 -11  10      856.32      622.89    109.42 o 
   4 -11  10      445.87      271.02     52.08 o 
  -5 -10  10     1903.94     2210.25    324.19 o 
  -4 -10  10       38.93       53.18     46.90 o 
  -3 -10  10      677.15      762.48    103.39 o 
  -2 -10  10      476.26      450.21     57.41 o 
  -1 -10  10     3247.68     3001.39    178.16 o 
   0 -10  10      129.57      111.33     36.02 o 
   1 -10  10       88.25       41.54     24.06 o 
   2 -10  10     2217.42     2347.36    307.52 o 
   3 -10  10       39.13       45.02     20.85 o 
   4 -10  10      253.87      154.16     27.29 o 
   5 -10  10      267.51      251.95     81.67 o 
   6 -10  10      737.72      678.13    124.03 o 
  -6  -9  10     2364.68     2760.05    374.27 o 
  -5  -9  10       47.84       28.55     44.21 o 
  -4  -9  10      508.12      487.76     78.55 o 
  -3  -9  10     2781.35     2328.39    378.79 o 
  -2  -9  10     1192.39     1248.49    152.44 o 
  -1  -9  10      464.92      405.87     43.83 o 
   0  -9  10       59.96       36.68     19.73 o 
   1  -9  10     2736.09     2730.04    118.05 o 
   2  -9  10      415.42      370.38     34.24 o 
   3  -9  10       16.06       14.18     15.06 o 
   4  -9  10      969.37      838.94     40.40 o 
   5  -9  10      277.26      252.43     44.88 o 
   6  -9  10     1323.93     1508.92    177.32 o 
   7  -9  10        1.98       -6.65     76.68 o 
  -7  -8  10     1650.08     1303.53    255.50 o 
  -6  -8  10       46.04       -2.32     40.51 o 
  -5  -8  10      655.91      652.42     91.41 o 
  -4  -8  10     1044.06      933.63    167.48 o 
  -3  -8  10       41.29       15.11     20.34 o 
  -2  -8  10       26.54       26.83     14.92 o 
  -1  -8  10     1628.60     1602.22     78.91 o 
   0  -8  10     2706.99     2773.41     96.92 o 
   1  -8  10      557.81      577.45     38.65 o 
   2  -8  10       50.30       51.48     15.79 o 
   3  -8  10     2690.42     2751.61    120.50 o 
   4  -8  10        0.12      -15.36     15.36 o 
   5  -8  10      745.04      707.50     91.76 o 
   6  -8  10        0.46      -24.20     36.57 o 
   7  -8  10      488.80      546.40    103.67 o 
   8  -8  10     1423.62     1539.97    193.09 o 
  -7  -7  10        0.26      -18.98     44.47 o 
  -6  -7  10      432.56      422.06     77.88 o 
  -5  -7  10     4829.70     4922.95    322.85 o 
  -4  -7  10      141.53      103.21     18.97 o 
  -3  -7  10      305.17      273.04     30.95 o 
  -2  -7  10     3320.54     3119.35    243.00 o 
  -1  -7  10     1112.57     1062.04     42.32 o 
   0  -7  10     2484.13     2550.10     96.59 o 
   1  -7  10       11.61       22.74     15.01 o 
   2  -7  10     5282.37     5007.56    146.61 o 
   3  -7  10     2467.52     2420.65     79.71 o 
   4  -7  10     1296.41     1141.97     97.90 o 
   5  -7  10       28.43       31.19     16.02 o 
   6  -7  10      278.12      227.13     44.96 o 
   7  -7  10     2600.22     2937.60    257.11 o 
   8  -7  10        0.61       -4.22     43.87 o 
  -8  -6  10      193.92      139.36     50.35 o 
  -7  -6  10      174.22       76.65     54.15 o 
  -6  -6  10     3223.79     3184.69    234.13 o 
  -5  -6  10     1128.57     1055.35    103.37 o 
  -4  -6  10        1.28      -12.57     25.99 o 
  -3  -6  10     1929.66     1585.27    141.54 o 
  -2  -6  10        1.20      -18.38     31.43 o 
  -1  -6  10     2460.97     2514.28    130.44 o 
   0  -6  10      279.42      315.33     21.33 o 
   1  -6  10     4459.23     4428.75    151.08 o 
   2  -6  10     3562.24     3566.71    106.61 o 
   3  -6  10      440.18      449.74     45.16 o 
   4  -6  10      164.30      172.36     21.03 o 
   5  -6  10       39.97       26.34     13.09 o 
   6  -6  10     3526.73     3041.75    181.90 o 
   7  -6  10      155.27      254.01     68.28 o 
   8  -6  10        1.40      -49.25     78.81 o 
   9  -6  10     1312.30     1755.30    197.84 o 
  -8  -5  10     1960.65     1920.68    151.80 o 
  -7  -5  10     1123.45     1240.31    104.59 o 
  -6  -5  10      385.66      461.38     78.81 o 
  -5  -5  10      358.02      255.80     55.76 o 
  -4  -5  10     5075.69     4864.28    383.54 o 
  -3  -5  10      261.93      252.59     20.83 o 
  -2  -5  10      153.67      136.10     41.11 o 
  -1  -5  10       12.87      -24.26     24.26 o 
   0  -5  10     1075.70     1006.11     93.67 o 
   1  -5  10     9134.78     8751.63    223.81 o 
   2  -5  10     1123.19     1037.98     36.54 o 
   3  -5  10      776.74      841.88     29.17 o 
   4  -5  10      861.58      906.77    142.34 o 
   5  -5  10     3553.77     3297.70    107.94 o 
   6  -5  10      737.85      634.71    137.60 o 
   7  -5  10       86.15        0.67     56.54 o 
   8  -5  10     2434.68     2832.40    243.96 o 
   9  -5  10       60.84       94.77     56.47 o 
  -9  -4  10     2874.88     2988.00    215.77 o 
  -8  -4  10        4.80       29.62     43.64 o 
  -7  -4  10      163.54      190.86     45.13 o 
  -6  -4  10      184.85      164.35     49.42 o 
  -5  -4  10     6677.08     6983.91    411.56 o 
  -4  -4  10     5702.18     5436.09    406.71 o 
  -3  -4  10     1098.41     1002.74     28.90 o 
  -2  -4  10     3247.09     3252.09     96.09 o 
  -1  -4  10      580.41      524.21     68.13 o 
   0  -4  10    11242.10    10511.92    372.35 o 
   1  -4  10        1.86      -26.05     26.05 o 
   2  -4  10     2396.38     2425.31     99.15 o 
   3  -4  10     2314.67     2209.82     43.50 o 
   4  -4  10     3035.15     2810.45    161.49 o 
   5  -4  10     1167.85     1185.65     67.79 o 
   6  -4  10      393.15      321.09     60.65 o 
   7  -4  10     5268.00     5925.53    387.31 o 
   8  -4  10     1067.89     1343.03    138.08 o 
   9  -4  10       88.05      135.88     61.33 o 
  -9  -3  10       64.94        0.59     33.64 o 
  -8  -3  10      212.68      197.78     50.51 o 
  -7  -3  10      714.56      750.40     93.97 o 
  -6  -3  10     2607.94     2634.44    168.93 o 
  -5  -3  10     5453.40     5569.33    274.17 o 
  -4  -3  10       39.15      -55.42     55.42 o 
  -3  -3  10     1640.09     1661.06     39.22 o 
  -2  -3  10     3632.39     3460.19    104.04 o 
  -1  -3  10     8453.73     8174.88    231.79 o 
   0  -3  10     1311.15     1294.43     49.96 o 
   1  -3  10     1554.84     1589.68     46.63 o 
   2  -3  10    11610.44    11455.37    321.89 o 
   3  -3  10      259.62      231.64     20.78 o 
   4  -3  10      656.58      596.36     61.25 o 
   5  -3  10      684.66     1171.76    101.50 o 
   6  -3  10     2060.49     2323.37    159.31 o 
   7  -3  10     5131.58     5447.19    343.74 o 
   8  -3  10       42.31        5.05     36.25 o 
   9  -3  10     1430.47     1589.90    159.54 o 
  10  -3  10      153.28      -24.48     76.39 o 
  -9  -2  10      170.89      195.80     64.11 o 
  -8  -2  10      376.29      397.29     61.12 o 
  -7  -2  10      647.94      747.81     72.48 o 
  -6  -2  10     6829.07     7187.86    478.08 o 
  -5  -2  10       20.33       32.08     39.10 o 
  -4  -2  10     1543.03     1728.62    165.40 o 
  -3  -2  10     1051.34     1300.65    129.34 o 
  -2  -2  10     1772.16     1813.76     57.76 o 
  -1  -2  10     1032.80     1029.70     39.39 o 
   0  -2  10     1676.38     1563.48     52.36 o 
   1  -2  10    14956.21    14545.01    422.96 o 
   2  -2  10      806.73      829.27     57.05 o 
   3  -2  10      671.95      658.14     35.67 o 
   4  -2  10     2064.19     2213.17    129.27 o 
   5  -2  10     2357.65     2331.63    139.62 o 
   6  -2  10     3513.48     3795.74    220.41 o 
   7  -2  10        6.48      -39.50     39.50 o 
   8  -2  10      749.99      857.96     97.39 o 
   9  -2  10     1152.35     1276.66    214.92 o 
  10  -2  10      344.80      439.89     84.64 o 
  -9  -1  10     1643.67     1653.93    160.05 o 
  -8  -1  10       55.62       34.92    125.45 o 
  -7  -1  10     3415.68     3337.46    180.62 o 
  -6  -1  10       10.08       15.08     25.25 o 
  -5  -1  10      686.49      833.30     71.99 o 
  -4  -1  10     2530.63     2739.26    112.82 o 
  -3  -1  10        6.09       28.91     20.57 o 
  -2  -1  10       78.79      103.38     14.99 o 
  -1  -1  10     1773.69     1877.96     42.01 o 
   0  -1  10    16394.66    16312.72    419.90 o 
   1  -1  10     8985.60     9300.40    204.68 o 
   2  -1  10      712.80      702.38     20.95 o 
   3  -1  10    11125.68    11094.34    201.69 o 
   4  -1  10     1780.69     1850.93    155.01 o 
   5  -1  10     3679.54     3768.87    193.39 o 
   6  -1  10      838.48      824.36    123.14 o 
   7  -1  10     4391.34     4501.75    384.25 o 
   8  -1  10     3818.46     4365.04    275.46 o 
   9  -1  10      169.37      179.57     54.04 o 
  10  -1  10      441.95      437.69    130.12 o 
  -9   0  10     1083.20     1118.13    112.56 o 
  -8   0  10      890.45      862.70    100.87 o 
  -7   0  10       19.00       46.14     61.62 o 
  -6   0  10       41.16       29.07     26.79 o 
  -5   0  10    11765.43    12144.31    545.16 o 
  -4   0  10      761.37      792.58     66.20 o 
  -3   0  10      142.36      165.50     23.81 o 
  -2   0  10     2604.14     2640.20     63.75 o 
  -1   0  10     6464.39     6616.37    127.68 o 
   0   0  10     3020.02     3031.85     70.21 o 
   1   0  10      393.44      450.80     17.97 o 
   2   0  10     4737.40     4793.31     83.32 o 
   3   0  10     3938.82     4185.42     60.16 o 
   4   0  10     2245.49     2303.98    172.09 o 
   5   0  10     1026.02     1153.63     80.57 o 
   6   0  10      624.58      726.71     67.57 o 
   7   0  10     8881.48     9394.24    517.81 o 
   8   0  10       10.31       -2.91     48.69 o 
   9   0  10      215.12      211.82     53.70 o 
  10   0  10      877.04      950.71    108.67 o 
  -9   1  10       97.78      121.03     45.28 o 
  -8   1  10       61.18       32.20     45.61 o 
  -7   1  10       18.59       -4.11     31.08 o 
  -6   1  10     7833.92     8478.44    358.32 o 
  -5   1  10     3133.56     2681.24    379.16 o 
  -4   1  10     2411.76     2333.25     62.24 o 
  -3   1  10     5086.57     5256.14    177.79 o 
  -2   1  10        9.10        4.94     13.69 o 
  -1   1  10     4693.70     4721.76     88.99 o 
   0   1  10      147.49      145.19     12.49 o 
   1   1  10    10452.31    10297.07    217.33 o 
   2   1  10     4973.28     5103.91     73.55 o 
   3   1  10      543.38      621.86     11.32 o 
   4   1  10     3396.25     3704.77    143.75 o 
   5   1  10      478.49      436.00     45.67 o 
   6   1  10     8974.58     9013.96    446.92 o 
   7   1  10        3.12       12.15     26.87 o 
   8   1  10      383.49      334.92     54.49 o 
   9   1  10     4197.21     4378.61    417.92 o 
  10   1  10      291.08      283.42     61.33 o 
  12   1  10        9.86       63.79     81.43 o 
  -9   2  10      463.46      500.64     87.26 o 
  -8   2  10     1241.36     1281.76    104.44 o 
  -7   2  10     2565.19     2069.28   1219.76 o 
  -6   2  10     1011.89     1567.80    216.49 o 
  -5   2  10      821.83      954.20     27.89 o 
  -4   2  10    12414.43    12520.25    363.78 o 
  -3   2  10      540.24     1000.34     71.38 o 
  -2   2  10       10.54       35.24     10.45 o 
  -1   2  10     2592.68     2766.91     68.68 o 
   0   2  10    12220.62    12325.78    290.70 o 
   1   2  10    11602.25    12375.64    278.44 o 
   2   2  10       82.56       23.57     10.39 o 
   3   2  10     7693.57     7991.61    158.13 o 
   4   2  10     9595.81     9609.03    330.79 o 
   5   2  10     3137.80     3362.65    130.43 o 
   6   2  10      753.94      758.62     48.80 o 
   7   2  10        1.92        0.49     23.95 o 
   8   2  10     9895.03    10534.38    591.99 o 
   9   2  10       98.48       37.74     12.85 o 
  10   2  10      290.96      214.55     87.71 o 
  11   2  10      380.41      377.93     71.49 o 
  12   2  10      660.13      528.53     88.19 o 
  -9   3  10     3235.21     3271.09    215.19 o 
  -8   3  10      460.87      526.40    151.54 o 
  -7   3  10      126.83      116.54     13.81 o 
  -6   3  10      168.85      160.51     28.79 o 
  -5   3  10     9385.59     9020.16    303.08 o 
  -4   3  10     3159.79     4222.77    207.63 o 
  -3   3  10       20.24       51.69     11.66 o 
  -2   3  10     4071.90     3923.10    181.51 o 
  -1   3  10     2200.97     2398.88     55.92 o 
   0   3  10    13524.70    14783.13    413.64 o 
   2   3  10     3310.09     3402.17     69.94 o 
   3   3  10    10486.72    11575.08    234.25 o 
   4   3  10     1265.48     1950.19     30.33 o 
   5   3  10      699.99      934.56     64.22 o 
   6   3  10       18.03       15.75     10.02 o 
   7   3  10    11382.47    11014.59    347.78 o 
   8   3  10     1324.59     1374.55    283.62 o 
   9   3  10       62.05       64.24      8.35 o 
  10   3  10     1375.83     1353.48     40.25 o 
  11   3  10      201.42      132.78     49.11 o 
  12   3  10     2221.59     2316.68    193.84 o 
  -9   4  10      388.64      366.83    149.18 o 
  -8   4  10      237.44      223.70     68.95 o 
  -7   4  10     1049.81     1154.01    126.16 o 
  -6   4  10     3613.40     3695.81    247.73 o 
  -5   4  10     9225.31     8884.69    537.13 o 
  -4   4  10       73.04       60.50     64.73 o 
  -3   4  10     7939.11     7548.62    177.91 o 
  -2   4  10     2513.89     2567.66    126.03 o 
  -1   4  10      703.20      768.21     30.16 o 
   0   4  10      623.52     1787.71    103.26 o 
   1   4  10     4537.54     4676.55     95.83 o 
   2   4  10    36456.82    36700.46   1083.45 o 
   4   4  10      601.05      692.74     32.32 o 
   5   4  10      101.71      117.51     14.11 o 
   6   4  10     7165.00     7251.66    119.08 o 
   7   4  10     2650.49     3415.11    161.28 o 
   8   4  10        1.45        4.72     18.98 o 
   9   4  10     1878.93     1872.82    110.88 o 
  10   4  10       30.99       10.78     16.56 o 
  11   4  10     2405.45     2516.95    278.79 o 
  12   4  10       43.46      -32.92     39.99 o 
  -9   5  10       86.24       56.28     57.81 o 
  -8   5  10     1485.61     1360.97    162.30 o 
  -7   5  10      125.73      163.91     56.65 o 
  -6   5  10     3821.95     3713.41    253.49 o 
  -5   5  10      170.22      159.80     45.14 o 
  -4   5  10     2155.46     2101.81     95.06 o 
  -3   5  10     7207.30     6969.04    241.81 o 
  -2   5  10     1570.37     1470.69     62.21 o 
  -1   5  10      705.42      726.02     34.10 o 
   0   5  10       13.36       17.00     12.14 o 
   1   5  10    17568.82    17844.31    484.54 o 
   2   5  10      392.64     2161.76    354.07 o 
   3   5  10      192.31      204.35     12.39 o 
   4   5  10     6963.82     6406.39    293.80 o 
   5   5  10       59.69       58.74      7.02 o 
   6   5  10     3477.84     4067.27     74.59 o 
   7   5  10      196.55      409.37     48.65 o 
   8   5  10     4943.85     4877.67    276.68 o 
   9   5  10     1136.04     1320.55     57.65 o 
  10   5  10      764.24      761.33     48.89 o 
  11   5  10      204.17      375.65     64.28 o 
  12   5  10       25.73       40.81     38.60 o 
  -9   6  10     2801.52     2874.55    287.68 o 
  -8   6  10      180.68      141.07     63.19 o 
  -7   6  10     1488.82     1468.93    152.06 o 
  -6   6  10        1.89       -9.01     35.73 o 
  -5   6  10     2885.18     2876.04    137.22 o 
  -4   6  10    17930.67    17534.51    736.19 o 
  -3   6  10      139.78      171.66     26.32 o 
  -2   6  10       34.70       25.91     20.54 o 
  -1   6  10      930.19     1069.50     66.86 o 
   0   6  10    14826.75    14111.53    381.50 o 
   1   6  10     1521.35     1592.41     41.15 o 
   2   6  10      704.52      717.07     50.08 o 
   3   6  10     5687.80     5599.61    116.88 o 
   4   6  10        2.49       -7.10     15.58 o 
   5   6  10     3027.93     2966.85     54.66 o 
   6   6  10      566.35      621.54     25.66 o 
   7   6  10     3764.80     3718.93    117.71 o 
   8   6  10     6673.53     6684.90    157.59 o 
   9   6  10      517.37      518.49     43.33 o 
  10   6  10      214.58      222.44     26.91 o 
  11   6  10      339.25      276.16     36.76 o 
  12   6  10     1707.65     1672.00    220.67 o 
  -8   7  10      220.72      223.89    117.16 o 
  -7   7  10       12.10      -20.70     69.29 o 
  -6   7  10      466.98      336.53     55.59 o 
  -5   7  10     9198.76     9105.55    452.33 o 
  -4   7  10      632.92      573.63     61.39 o 
  -3   7  10      392.54      448.20     48.26 o 
  -2   7  10     2586.36     2547.68    150.10 o 
  -1   7  10     4005.18     4167.88    193.70 o 
   0   7  10     6446.86     6600.74    233.14 o 
   1   7  10      455.69      409.89     23.75 o 
   2   7  10     8038.43     8088.12    201.16 o 
   3   7  10      497.06      485.43     21.99 o 
   4   7  10     3191.63     2944.63    142.14 o 
   5   7  10     3455.87     3310.40     82.13 o 
   6   7  10      982.94      975.14     46.68 o 
   7   7  10    11543.11    10956.18    276.99 o 
   8   7  10       11.87       12.68     12.11 o 
   9   7  10      276.66      273.19     25.11 o 
  10   7  10     3283.15     3229.96    193.85 o 
  11   7  10     1022.87     1049.20     63.69 o 
  12   7  10      226.89       12.44     35.17 o 
  -8   8  10      489.56      626.74    112.60 o 
  -7   8  10        3.43      104.97     56.02 o 
  -6   8  10     2183.60     2146.30    131.62 o 
  -5   8  10      623.00      623.98     68.49 o 
  -4   8  10      736.38      714.70     57.47 o 
  -3   8  10     8803.44     9258.32    355.51 o 
  -2   8  10       76.89       97.35     23.89 o 
  -1   8  10     4966.18     5057.49    251.47 o 
   0   8  10     2481.12     2796.23    118.07 o 
   1   8  10    10061.78     9834.56    346.35 o 
   2   8  10     4602.32     4636.48    171.32 o 
   3   8  10       71.73       77.88     15.94 o 
   4   8  10      248.21      288.09     19.43 o 
   5   8  10      410.04      428.11     22.63 o 
   6   8  10     5423.95     5063.88    171.25 o 
   7   8  10       31.13       42.10     16.47 o 
   8   8  10      494.03      542.21     34.57 o 
   9   8  10     4521.14     4621.20    163.09 o 
  10   8  10        8.99        5.56     24.43 o 
  11   8  10      209.73      148.88     41.97 o 
  12   8  10       32.63      125.30     43.35 o 
  -8   9  10      848.20      844.84    135.47 o 
  -7   9  10     1163.44     1188.16    111.50 o 
  -6   9  10      330.21      317.27     50.01 o 
  -5   9  10        0.94       87.50     38.27 o 
  -4   9  10     5337.25     5522.72    236.62 o 
  -3   9  10      861.98      924.53     63.50 o 
  -2   9  10      378.55      365.79     39.43 o 
  -1   9  10     4774.41     5489.68    446.62 o 
   0   9  10      673.74      775.34     54.44 o 
   1   9  10     7554.37     7677.82    525.24 o 
   2   9  10      681.98      705.67     37.85 o 
   3   9  10      641.49      676.37     32.28 o 
   4   9  10      415.28      383.51     24.56 o 
   5   9  10     3730.01     3414.20    164.69 o 
   6   9  10       97.36      121.11     18.64 o 
   7   9  10      302.08      271.84     22.36 o 
   8   9  10     5420.48     5518.29    158.49 o 
   9   9  10        3.89        0.10     13.96 o 
  10   9  10      231.64      181.87     27.77 o 
  11   9  10      451.47      367.24     57.50 o 
  -7  10  10       64.99       66.45     37.75 o 
  -6  10  10       11.33       14.69     29.44 o 
  -5  10  10     2758.18     2704.38    150.69 o 
  -4  10  10     2077.84     2149.05    142.80 o 
  -3  10  10        1.79       27.70     24.77 o 
  -2  10  10     8282.00     8402.69    338.00 o 
  -1  10  10      428.85      399.52     48.76 o 
   0  10  10     5963.56     6017.15    505.34 o 
   1  10  10      159.17      153.74     31.23 o 
   2  10  10     9738.86     9453.95    521.43 o 
   3  10  10     7374.49     6886.64    287.08 o 
   4  10  10       19.29       24.25     16.17 o 
   5  10  10       30.15       74.58     16.98 o 
   6  10  10        2.57      -13.01     13.79 o 
   7  10  10     7487.04     7375.49    214.78 o 
   8  10  10     1344.25     1400.82     69.88 o 
   9  10  10       15.49       29.56     22.97 o 
  10  10  10      896.34      956.02     54.63 o 
  11  10  10      127.36      141.51     35.11 o 
  -7  11  10      341.58      325.61     60.77 o 
  -6  11  10     1172.81     1158.15     99.95 o 
  -5  11  10     1024.80     1110.68     89.17 o 
  -4  11  10        1.60        8.70     39.22 o 
  -3  11  10     2312.99     2378.64    129.54 o 
  -2  11  10      361.40      407.45     55.37 o 
  -1  11  10     2146.45     2231.92    111.32 o 
   0  11  10      100.73      122.93     29.68 o 
   1  11  10     1242.48     1285.58     73.16 o 
   2  11  10     9021.05     8464.27    639.26 o 
   3  11  10       71.91       91.32     19.87 o 
   4  11  10      187.36      180.70     26.63 o 
   5  11  10     1727.00     1725.06     66.03 o 
   6  11  10     3705.07     3380.40    108.89 o 
   7  11  10     2427.97     2356.49    109.89 o 
   8  11  10       55.11       36.65     20.84 o 
   9  11  10     2380.22     2508.06    111.38 o 
  10  11  10        2.33      -18.92     22.64 o 
  11  11  10      967.65      778.52     87.12 o 
  -6  12  10      582.79      620.57     77.44 o 
  -5  12  10       49.62       53.13     34.73 o 
  -4  12  10     2126.80     2209.43    137.13 o 
  -3  12  10     3449.01     3542.19    184.36 o 
  -2  12  10     1343.62     1509.69    132.87 o 
  -1  12  10       56.70       38.15     43.37 o 
   0  12  10      564.94      544.93     52.46 o 
   1  12  10     4893.68     4865.82    450.22 o 
   2  12  10        6.67      -17.26     30.20 o 
   3  12  10     1727.39     1650.95    147.97 o 
   4  12  10     5919.74     5921.01    207.14 o 
   5  12  10     1080.98     1006.05     57.52 o 
   6  12  10     3462.67     3179.95    134.60 o 
   7  12  10       16.12       14.47     17.86 o 
   8  12  10     5498.56     5452.74    210.26 o 
   9  12  10      809.26      808.41     60.14 o 
  10  12  10      248.34      226.75     37.92 o 
  -6  13  10       61.34       69.22     55.18 o 
  -5  13  10     1364.71     1385.97    114.62 o 
  -4  13  10     4219.85     4199.13    262.77 o 
  -3  13  10      240.95      265.20     56.49 o 
  -2  13  10       30.80       55.20     31.58 o 
  -1  13  10      583.30      612.73     88.87 o 
   0  13  10     4345.59     3999.41    376.01 o 
   1  13  10      503.07      401.75     57.02 o 
   2  13  10       42.71       37.57     30.54 o 
   3  13  10     5987.71     6158.67    825.59 o 
   4  13  10       62.12       36.16     20.01 o 
   5  13  10     1503.36     1529.16     72.40 o 
   6  13  10      424.54      400.50     40.58 o 
   7  13  10     2461.54     2341.33    126.15 o 
   8  13  10     3981.04     3797.57    181.50 o 
   9  13  10       21.21       24.62     23.42 o 
  10  13  10      711.80      656.53     55.56 o 
  -5  14  10     3013.79     2832.95    291.64 o 
  -4  14  10       74.54      137.81     55.44 o 
  -3  14  10      288.35      312.00     67.07 o 
  -2  14  10     2991.41     2979.27    210.60 o 
  -1  14  10     1110.68     1212.29    116.53 o 
   0  14  10     1061.61     1189.38    116.37 o 
   1  14  10      107.52      123.30     47.62 o 
   2  14  10     4981.57     4988.27    515.10 o 
   3  14  10      990.74     1018.45    170.24 o 
   4  14  10      629.68      639.64     55.55 o 
   5  14  10      409.21      373.58     42.87 o 
   6  14  10       94.66       62.80     24.16 o 
   7  14  10     2946.38     2921.22    125.82 o 
   8  14  10       13.86       24.16     24.85 o 
   9  14  10      450.08      540.57     58.91 o 
  -4  15  10      471.44      434.48    111.30 o 
  -3  15  10     2328.13     2590.78    319.39 o 
  -2  15  10        0.86       28.23     40.34 o 
  -1  15  10      252.70      214.85     62.01 o 
   0  15  10      139.90       98.28     48.53 o 
   1  15  10     2978.02     3071.74    316.45 o 
   2  15  10     4255.32     4445.39    647.20 o 
   3  15  10        5.65       -2.28     31.93 o 
   4  15  10     1150.44     1124.34     78.93 o 
   5  15  10        4.05       27.32     26.43 o 
   6  15  10     2957.28     2970.74    147.44 o 
   7  15  10       42.21       15.12     22.76 o 
   8  15  10      517.46      535.96     82.56 o 
   9  15  10     1742.22     1709.16    112.63 o 
  -3  16  10      185.44      171.82     62.95 o 
  -2  16  10       20.26       70.60     52.47 o 
  -1  16  10      794.97      815.38    143.46 o 
   0  16  10      819.22      872.22    112.42 o 
   1  16  10     3168.42     3354.84    436.60 o 
   2  16  10       79.06       64.89     36.72 o 
   3  16  10     1387.67     1574.14    201.91 o 
   4  16  10      705.30      830.65     80.66 o 
   5  16  10     1280.88     1251.27    102.34 o 
   6  16  10        8.90       14.94     27.45 o 
   7  16  10      277.59      256.57     84.24 o 
   8  16  10     2843.85     2785.07    237.44 o 
  -2  17  10     1299.53     1195.96    149.82 o 
  -1  17  10       28.30      -33.96     49.41 o 
   0  17  10     1506.80     1644.65    291.34 o 
   1  17  10       41.60       23.42     41.94 o 
   2  17  10      798.34      895.85     95.00 o 
   3  17  10     2158.85     2363.68    169.19 o 
   4  17  10      248.68      202.43     91.17 o 
   5  17  10        0.32        7.69     25.56 o 
   6  17  10        2.55       16.44     25.71 o 
   1  18  10      471.12      579.68    131.96 o 
   2  18  10     1469.15     1623.09    147.02 o 
   3  18  10        0.41      -41.37     49.60 o 
   4  18  10       61.32        0.78     33.54 o 
  -3 -11  11      318.87      296.13    120.52 o 
  -2 -11  11     2083.63     1980.77    187.65 o 
  -1 -11  11        0.36        0.38     19.77 o 
   0 -11  11       30.20       30.74     22.79 o 
   1 -11  11      301.48      267.76     34.42 o 
   2 -11  11     1268.43     1327.41    180.40 o 
   3 -11  11      196.45      163.62     32.46 o 
  -4 -10  11      200.89      251.21     70.74 o 
  -3 -10  11     2647.48     2240.52    430.44 o 
  -2 -10  11      303.56      219.84     36.89 o 
  -1 -10  11       36.54       25.12     25.31 o 
   0 -10  11     1078.88     1257.69    175.97 o 
   1 -10  11      596.61      630.69    145.67 o 
   2 -10  11      360.68      347.79     39.91 o 
   3 -10  11        0.15      -15.09     21.09 o 
   4 -10  11     1549.26     1349.47     66.83 o 
   5 -10  11      202.12       68.65     93.73 o 
  -5  -9  11       51.22       54.75     49.55 o 
  -4  -9  11     1780.78     1825.97    171.61 o 
  -3  -9  11      379.38      380.16    143.35 o 
  -2  -9  11       84.64       82.87     25.76 o 
  -1  -9  11     2969.24     2830.92    232.98 o 
   0  -9  11      228.91      251.73     33.30 o 
   1  -9  11      270.28      231.90     30.90 o 
   2  -9  11      384.78      376.90     40.87 o 
   3  -9  11     1896.96     1795.96    137.15 o 
   4  -9  11     1418.63     1272.76     73.82 o 
   5  -9  11      257.13       64.43     86.10 o 
   6  -9  11      738.54      699.58    121.19 o 
  -6  -8  11     1120.98     1296.31    153.97 o 
  -5  -8  11     1053.05     1101.72    128.41 o 
  -4  -8  11      264.34      240.37     94.81 o 
  -3  -8  11        0.20       21.86     15.67 o 
  -2  -8  11     5328.68     5102.63    579.79 o 
  -1  -8  11      458.93      411.77     41.18 o 
   0  -8  11      653.92      559.08     55.59 o 
   1  -8  11      793.34      724.65     51.49 o 
   2  -8  11      521.63      588.70     50.65 o 
   3  -8  11     2915.29     2880.43    135.44 o 
   4  -8  11        3.19       -6.01     17.19 o 
   5  -8  11      363.33      274.17     92.77 o 
   6  -8  11      632.07      737.77    112.41 o 
   7  -8  11      795.88      766.70    127.62 o 
  -7  -7  11     2281.10     2356.71    232.74 o 
  -6  -7  11      107.97       63.16     48.54 o 
  -5  -7  11        6.70       -5.49     35.46 o 
  -4  -7  11       91.45       37.78     24.38 o 
  -3  -7  11     1598.85     1511.72    128.42 o 
  -2  -7  11     2457.43     2160.46    171.31 o 
  -1  -7  11       49.86       54.00     21.38 o 
   0  -7  11     1530.69     1572.99     63.43 o 
   1  -7  11        0.59      -12.94     12.94 o 
   2  -7  11     2323.45     2205.25     79.03 o 
   3  -7  11       51.77        9.81     17.93 o 
   4  -7  11      680.62      586.23     46.75 o 
   5  -7  11     1419.00     1192.88     86.02 o 
   6  -7  11      308.24      362.57     77.96 o 
   7  -7  11       45.54       83.64     58.11 o 
   8  -7  11       46.30       68.58     58.67 o 
  -7  -6  11       79.07       78.93     58.15 o 
  -6  -6  11       22.42       38.01     43.24 o 
  -5  -6  11     1323.60     1294.45    125.53 o 
  -4  -6  11     2130.02     1674.05    279.61 o 
  -3  -6  11     2819.25     2545.66    192.72 o 
  -2  -6  11       77.82       -8.88     15.90 o 
  -1  -6  11     4462.30     4073.96    236.80 o 
   0  -6  11     2011.15     1986.40     74.43 o 
   1  -6  11     1735.47     1712.51     56.99 o 
   2  -6  11       91.46       87.83     16.14 o 
   3  -6  11      494.14      509.92     45.08 o 
   4  -6  11     3216.69     3273.27    124.24 o 
   5  -6  11        7.17        4.12      7.17 o 
   6  -6  11        0.01       -6.25     19.08 o 
   7  -6  11      300.57      306.66     76.72 o 
   8  -6  11     1099.00     1293.62    159.24 o 
   9  -6  11      396.32      443.48    102.36 o 
  -8  -5  11      396.85      467.80     89.75 o 
  -7  -5  11      126.91      129.09     45.62 o 
  -6  -5  11     2426.31     2527.79    213.91 o 
  -5  -5  11      227.52      222.73     88.76 o 
  -4  -5  11     3677.73     3715.35    222.13 o 
  -3  -5  11       75.92       50.61     12.23 o 
  -2  -5  11     3372.89     3208.26     94.35 o 
  -1  -5  11     3275.13     3132.99    179.75 o 
   0  -5  11     1148.97     1234.21     97.69 o 
   1  -5  11       54.30       25.27     71.34 o 
   2  -5  11       78.94        2.68     14.94 o 
   3  -5  11     9579.93     9256.31    228.79 o 
   4  -5  11      991.48      985.30    140.21 o 
   5  -5  11       48.41       -1.12      6.76 o 
   6  -5  11     1938.92     2165.82    177.06 o 
   7  -5  11      589.00      723.98    100.98 o 
   8  -5  11      489.21      547.89     98.06 o 
   9  -5  11       49.58       60.58     91.67 o 
  -8  -4  11       25.57      -33.33     45.44 o 
  -7  -4  11     3642.43     3998.28    352.44 o 
  -6  -4  11      754.51      865.64     95.13 o 
  -5  -4  11     1544.86     1390.90    202.44 o 
  -4  -4  11      303.15      325.95     54.22 o 
  -3  -4  11     2291.97     2419.98    113.91 o 
  -2  -4  11     4239.60     4070.17    123.91 o 
  -1  -4  11       10.01       25.64     16.58 o 
   0  -4  11       39.25       45.14     17.01 o 
   1  -4  11      552.91      570.19     62.89 o 
   2  -4  11     4797.22     4639.90    128.57 o 
   3  -4  11     1782.72     1640.71     67.09 o 
   4  -4  11      620.61      444.49     59.38 o 
   5  -4  11     4614.19     4221.33    285.04 o 
   6  -4  11       45.85       39.01     37.78 o 
   7  -4  11      579.95      804.33    100.94 o 
   9  -4  11     1167.76     1298.33    156.40 o 
  -8  -3  11     2385.26     2631.03    216.69 o 
  -7  -3  11     1760.97     1789.60    129.84 o 
  -6  -3  11      125.59       76.42     55.78 o 
  -5  -3  11      360.66      293.77     53.10 o 
  -4  -3  11       30.90       39.72     33.02 o 
  -3  -3  11     7324.31     7264.62    185.13 o 
  -2  -3  11       51.93       35.80     22.74 o 
  -1  -3  11      902.96      925.57     49.01 o 
   0  -3  11     2094.23     1962.37     59.17 o 
   1  -3  11     2994.61     3044.34    115.02 o 
   2  -3  11      643.38      667.24     27.12 o 
   3  -3  11      702.07      720.09     40.11 o 
   4  -3  11     5912.72     5462.33    607.40 o 
   5  -3  11     1932.23     2013.64    207.78 o 
   6  -3  11     2571.88     2775.74    293.85 o 
   7  -3  11      967.38     1407.19    137.60 o 
   8  -3  11     1085.81     1076.91    122.35 o 
   9  -3  11     1744.59     1913.27    188.54 o 
  10  -3  11       73.35       14.72     47.61 o 
  -8  -2  11     2298.35     2292.84    216.84 o 
  -7  -2  11       18.51       45.64     33.30 o 
  -6  -2  11     1681.54     1745.30    112.09 o 
  -5  -2  11      117.29      107.15     31.67 o 
  -4  -2  11     7674.54     7706.36    299.10 o 
  -3  -2  11      451.11      478.19     38.53 o 
  -2  -2  11      386.34      363.36     18.24 o 
  -1  -2  11    16298.06    16131.79    557.83 o 
   0  -2  11        1.29      -15.86     18.59 o 
   1  -2  11     1459.16     1414.58     41.80 o 
   2  -2  11        4.78        1.01      8.12 o 
   3  -2  11     2514.43     2564.09     51.60 o 
   4  -2  11     6123.76     6008.38    303.97 o 
   5  -2  11        0.97       -7.36     26.46 o 
   6  -2  11      732.60      775.78     84.12 o 
   7  -2  11      234.83      250.20     59.42 o 
   9  -2  11       19.22       16.26     39.80 o 
  10  -2  11      500.79      572.18     98.58 o 
  -9  -1  11     2377.54     2520.35    187.79 o 
  -8  -1  11        2.72      -13.01     32.18 o 
  -7  -1  11      949.18     1017.82     88.53 o 
  -6  -1  11     2702.39     2688.73    149.41 o 
  -5  -1  11     2133.00     2067.24    133.31 o 
  -4  -1  11      536.38      568.34     57.28 o 
  -3  -1  11      453.56      470.73     46.13 o 
  -2  -1  11     3625.10     3765.36     88.09 o 
  -1  -1  11     2745.73     2745.88     67.08 o 
   0  -1  11     1239.98     1238.05     39.97 o 
   1  -1  11     2572.60     2569.61     71.93 o 
   2  -1  11     1793.38     1855.92     36.68 o 
   3  -1  11     7789.44     8058.34    148.98 o 
   4  -1  11      141.81      152.40     33.75 o 
   5  -1  11     2805.50     2869.96    163.76 o 
   6  -1  11     1199.45     1172.02     97.31 o 
   7  -1  11     1087.14     1200.27    107.18 o 
   8  -1  11       12.42      -42.45     42.45 o 
   9  -1  11      147.29      176.91     56.88 o 
  10  -1  11     2855.29     3076.77    255.80 o 
  -9   0  11        0.51        5.23     47.42 o 
  -8   0  11      405.45      436.06     63.25 o 
  -7   0  11     3277.69     3320.08    183.99 o 
  -6   0  11      279.87      347.07     58.55 o 
  -5   0  11       15.41      -12.92     22.99 o 
  -4   0  11      126.05      124.11     33.69 o 
  -3   0  11     9902.83    10038.26    349.81 o 
  -2   0  11     2676.57     2884.69     63.80 o 
  -1   0  11       47.04       70.07     13.75 o 
   0   0  11     5357.46     5271.78     94.72 o 
   1   0  11        4.59        2.94      6.91 o 
   2   0  11     1101.52     1101.39     23.80 o 
   3   0  11     1152.61     1227.17     19.23 o 
   4   0  11     4547.90     4582.84    216.08 o 
   5   0  11     8244.52     8300.89    548.30 o 
   6   0  11     1651.09     1858.78    192.38 o 
   7   0  11      444.29      430.32    100.00 o 
   8   0  11      623.84      599.54     77.81 o 
   9   0  11     3298.50     3581.75    253.56 o 
  10   0  11      531.44      631.94     94.25 o 
  -9   1  11       86.12       68.31     51.47 o 
  -8   1  11     3803.95     3945.36    231.97 o 
  -7   1  11      778.17      722.62     87.88 o 
  -6   1  11       57.70       48.79     29.00 o 
  -5   1  11      959.69     1095.94    118.43 o 
  -4   1  11     5686.95     5546.04    129.34 o 
  -3   1  11     2896.06     2944.08    137.06 o 
  -2   1  11       43.92       37.57     15.54 o 
  -1   1  11     9467.09     8700.26    499.59 o 
   0   1  11     2277.90     2254.25     61.19 o 
   1   1  11     7704.11     8312.78    186.52 o 
   2   1  11      122.99      160.55      9.29 o 
   3   1  11     3414.59     3545.26     47.20 o 
   4   1  11    12985.42    13570.98    616.52 o 
   5   1  11       49.59       -3.03     36.85 o 
   6   1  11      510.23      598.60     61.89 o 
   7   1  11     1531.77     1789.68    130.27 o 
   8   1  11     3275.43     3087.56    310.44 o 
   9   1  11      902.06     1005.20    104.94 o 
  10   1  11       67.89       96.01     47.83 o 
  -9   2  11     3377.57     3628.62    243.32 o 
  -8   2  11      334.39      698.93     78.91 o 
  -7   2  11      262.85      410.38     65.18 o 
  -6   2  11     4584.52     4023.31    272.81 o 
  -5   2  11      742.76      696.11     65.57 o 
  -4   2  11     2504.14     2677.17    296.54 o 
  -3   2  11      865.74     1033.69     77.58 o 
  -2   2  11    10672.48    10664.59    301.39 o 
  -1   2  11    12622.73    12826.12    411.72 o 
   0   2  11     1094.30     1230.23     36.90 o 
   1   2  11       56.76        8.73     14.39 o 
   2   2  11      561.93      630.60     20.47 o 
   3   2  11     8352.13     8358.88    180.36 o 
   4   2  11      357.97      654.83     75.45 o 
   5   2  11      677.51      712.72     52.49 o 
   6   2  11     6510.24     6847.43    344.30 o 
   7   2  11      805.13      862.96     79.82 o 
   8   2  11     1926.93     1964.46    146.68 o 
   9   2  11       26.63       10.39     52.80 o 
  10   2  11     2614.72     2949.89    331.74 o 
  11   2  11     1190.65     1385.07    143.47 o 
  -9   3  11      767.34      705.55     92.08 o 
  -8   3  11       88.93       91.03     50.21 o 
  -7   3  11     3192.92     3502.27    271.50 o 
  -6   3  11      411.44      477.70    142.87 o 
  -5   3  11     1321.47     1322.74     54.88 o 
  -4   3  11     1843.41     1862.84     56.34 o 
  -3   3  11     5189.30     5416.14    173.00 o 
  -2   3  11    19559.48    20889.58    744.61 o 
  -1   3  11      206.42     1248.69    128.80 o 
   0   3  11     5041.47     5401.20    158.01 o 
   1   3  11     5272.31     5368.01     92.06 o 
   2   3  11    15363.32    15284.81    337.86 o 
   3   3  11     1972.39     2669.78     49.79 o 
   4   3  11       11.00       15.01      5.90 o 
   5   3  11     6895.58     7581.22    333.30 o 
   6   3  11      389.52      773.26     69.75 o 
   7   3  11     2169.59     2353.33    106.85 o 
   8   3  11      205.79      175.60     45.41 o 
   9   3  11     2451.71     2514.75    176.39 o 
  10   3  11     2082.42     2168.43    172.17 o 
  11   3  11      143.49       82.85     46.79 o 
  12   3  11      228.42      282.41     70.07 o 
  -9   4  11       31.40       17.55     58.11 o 
  -8   4  11     4388.87     4449.43    365.71 o 
  -7   4  11      750.87      675.81     64.88 o 
  -6   4  11       11.10       -8.82     23.66 o 
  -5   4  11     1443.69     1329.06     49.22 o 
  -4   4  11      117.40      108.00     16.69 o 
  -3   4  11    15799.92    15944.29    588.75 o 
  -1   4  11     4271.55     4168.64    174.89 o 
   0   4  11    10521.64    11244.15    265.91 o 
   1   4  11     3033.12     3281.31     66.23 o 
   3   4  11      619.42      823.51     46.57 o 
   4   4  11    12125.09    11519.74    606.48 o 
   5   4  11     4401.19     4929.96     70.64 o 
   6   4  11     1373.17     1455.57     46.86 o 
   7   4  11      763.57      993.95     82.50 o 
   8   4  11     1390.83     1305.01     56.87 o 
   9   4  11     4279.63     4056.49    225.86 o 
  10   4  11       13.80        5.79     31.91 o 
  11   4  11      848.89      915.32    165.29 o 
  12   4  11     1357.44     1330.28    138.79 o 
  -9   5  11      886.02      937.29    147.73 o 
  -8   5  11     3289.45     3420.28    307.19 o 
  -7   5  11        0.57      -15.50     26.48 o 
  -6   5  11     1919.47     2074.74    175.01 o 
  -5   5  11     1525.67     1526.11    128.85 o 
  -4   5  11     7373.28     7055.61    218.42 o 
  -3   5  11     1198.51     1216.18     67.13 o 
  -2   5  11     1667.43     1686.14     53.23 o 
  -1   5  11    10516.55    10322.06    274.93 o 
   0   5  11        0.30      -37.22     37.22 o 
   1   5  11      944.97     1097.60     59.66 o 
   2   5  11     1589.15     1748.40     52.72 o 
   3   5  11    13320.20    13487.50    281.79 o 
   4   5  11     9895.85    10237.70    623.43 o 
   5   5  11      396.94      850.03     33.69 o 
   6   5  11     1406.83     1546.39     35.77 o 
   7   5  11       64.72      103.72     20.41 o 
   8   5  11     3312.12     3452.61    112.42 o 
   9   5  11        4.97      308.49     40.23 o 
  10   5  11      513.51      498.70     31.09 o 
  11   5  11     2761.36     2981.81    218.81 o 
  12   5  11      181.57      175.49     91.30 o 
  -8   6  11       30.91       11.29     46.53 o 
  -7   6  11     2424.09     2469.57    341.61 o 
  -6   6  11     2752.43     2821.45    337.08 o 
  -5   6  11     1393.74     1458.88    204.27 o 
  -4   6  11     3302.77     3083.32    139.21 o 
  -3   6  11      167.28      149.08     30.70 o 
  -2   6  11     8178.81     7944.83    236.76 o 
  -1   6  11        8.02      -13.29     13.29 o 
   0   6  11      105.95      126.27     18.78 o 
   1   6  11     1991.85     2036.86     51.42 o 
   2   6  11     2717.69     2728.08     67.47 o 
   3   6  11     5916.00     6039.17    142.51 o 
   4   6  11      105.25       67.43     18.35 o 
   5   6  11     2470.68     2560.27     54.11 o 
   6   6  11     3884.33     3900.58    123.98 o 
   7   6  11     3098.54     3218.15     70.04 o 
   8   6  11       58.78       65.87     18.06 o 
   9   6  11       48.16       68.17     23.12 o 
  10   6  11     2666.47     2497.25    248.42 o 
  11   6  11      171.86      170.97     51.31 o 
  12   6  11       11.01      -34.53     66.15 o 
  -8   7  11     1190.38     1075.49    240.67 o 
  -7   7  11     2584.79     2550.25    359.66 o 
  -6   7  11        4.60       11.40     63.83 o 
  -5   7  11       24.39      -25.36     30.57 o 
  -4   7  11      220.98      196.63     37.05 o 
  -3   7  11     8613.72     8320.02    313.75 o 
  -2   7  11     1406.31     1419.13     79.01 o 
  -1   7  11      211.92      239.20     26.44 o 
   0   7  11    12268.64    11834.45    327.19 o 
   1   7  11      676.95      702.14     40.99 o 
   2   7  11     6588.58     6480.74    163.36 o 
   3   7  11      245.17      271.35     26.11 o 
   4   7  11     3621.15     3531.89    180.34 o 
   5   7  11    12205.05    11508.75    280.65 o 
   6   7  11       33.81       19.65     13.21 o 
   7   7  11      316.28      322.18     35.94 o 
   8   7  11      279.35      264.79     35.31 o 
   9   7  11     3938.30     4151.23    224.55 o 
  10   7  11     1409.10     1298.77    112.69 o 
  11   7  11      304.16      273.25     58.30 o 
  12   7  11     1791.81     1781.91    160.47 o 
  -8   8  11     2511.20     2353.75    249.52 o 
  -7   8  11        1.42       22.42     46.75 o 
  -6   8  11       61.39       74.40     51.07 o 
  -5   8  11     1134.10     1404.23    102.15 o 
  -4   8  11     5561.02     5139.42    287.10 o 
  -3   8  11     1076.83     1123.19     84.80 o 
  -2   8  11      207.14      225.10     50.62 o 
  -1   8  11     8392.31     8873.01    387.80 o 
   0   8  11      601.18      930.04    291.10 o 
   1   8  11     4182.25     4247.95    119.29 o 
   2   8  11        2.65       -3.45     17.91 o 
   3   8  11     1686.40     1736.90     53.01 o 
   4   8  11     8923.74     8259.36    374.86 o 
   5   8  11        0.93      -15.09     15.09 o 
   6   8  11     2414.53     2481.46     70.33 o 
   7   8  11     3796.88     3620.14    105.63 o 
   8   8  11     2621.34     2574.66     82.65 o 
   9   8  11     1576.57     1544.91     80.02 o 
  10   8  11       46.18       51.03     22.50 o 
  11   8  11     2621.75     2796.56    264.36 o 
  -7   9  11       68.89      113.20     60.95 o 
  -6   9  11     1783.49     2059.28    160.75 o 
  -5   9  11       46.54       73.27     54.34 o 
  -4   9  11     2196.99     2110.35    138.83 o 
  -3   9  11       46.62      242.11     36.26 o 
  -2   9  11     4947.27     5204.77    241.00 o 
  -1   9  11     4481.98     5216.03    195.80 o 
   0   9  11      454.21      502.60     39.83 o 
   1   9  11     1286.93     1375.83    141.34 o 
   2   9  11       75.40       86.18     22.74 o 
   3   9  11     7045.36     6820.31    211.56 o 
   4   9  11     1334.61     1227.23     49.62 o 
   5   9  11      786.74      782.71     38.81 o 
   6   9  11     9782.24     9022.33    243.05 o 
   7   9  11      690.14      729.17     64.05 o 
   8   9  11      393.72      349.80     45.62 o 
   9   9  11        6.73      -18.61     18.61 o 
  10   9  11     3660.40     3157.12    293.59 o 
  11   9  11      794.52      751.40     95.87 o 
  -7  10  11     2646.20     2729.35    212.19 o 
  -6  10  11      252.40      247.46     50.15 o 
  -5  10  11       67.98       38.32     30.79 o 
  -4  10  11      205.84      179.04     40.24 o 
  -3  10  11     2239.18     2231.82    254.42 o 
  -2  10  11     6662.08     6850.21    282.54 o 
  -1  10  11       44.74       64.51     25.22 o 
   0  10  11     6400.16     6621.92    251.85 o 
   1  10  11     5144.95     6069.24    244.85 o 
   2  10  11     4894.32     4681.85    148.83 o 
   3  10  11      189.75      177.44     21.61 o 
   4  10  11     1095.75     1016.65     44.45 o 
   5  10  11     6107.61     5615.08    199.94 o 
   6  10  11      212.08      261.79     26.74 o 
   7  10  11      100.34      116.64     19.68 o 
   8  10  11      352.91      349.46     36.62 o 
   9  10  11     1998.82     2004.29    100.48 o 
  10  10  11     1933.80     1892.79     91.10 o 
  11  10  11        3.46        1.09     22.94 o 
  -7  11  11      618.14      640.36    131.28 o 
  -6  11  11        9.45       -2.32     29.88 o 
  -5  11  11     1025.52     1095.54     96.23 o 
  -4  11  11      485.02      456.15     56.15 o 
  -3  11  11     7182.83     6629.15    415.43 o 
  -2  11  11      667.92      695.94     61.03 o 
  -1  11  11     6491.98     6339.16    263.09 o 
   0  11  11     9776.74     9600.91    423.95 o 
   1  11  11     1395.91     1271.20     74.63 o 
   2  11  11      415.80      349.52     45.87 o 
   3  11  11      451.56      470.94     54.43 o 
   4  11  11    17824.48    17147.51    646.46 o 
   5  11  11     2617.12     2457.43    127.81 o 
   6  11  11        5.54      -12.29     18.20 o 
   7  11  11     1282.82     1259.67     58.18 o 
   8  11  11      502.10      504.71     37.30 o 
   9  11  11     1384.62     1451.93     76.98 o 
  10  11  11       14.04        7.47     18.81 o 
  11  11  11      632.93      450.31    117.85 o 
  -6  12  11     1833.42     1757.41    161.70 o 
  -5  12  11      414.83      403.76     94.16 o 
  -4  12  11     2312.11     2364.33    177.16 o 
  -3  12  11      255.85      257.33     56.41 o 
  -2  12  11     1226.32     1329.60    113.46 o 
  -1  12  11     4306.34     4627.05    337.14 o 
   0  12  11       41.07       66.93     44.90 o 
   1  12  11       42.95      134.81     51.06 o 
   2  12  11      450.12      540.76     78.96 o 
   3  12  11     9796.51     9588.54    455.24 o 
   4  12  11     2147.32     2185.04     95.93 o 
   5  12  11      365.43      347.50     36.10 o 
   6  12  11     1919.39     1920.40     83.51 o 
   7  12  11       46.87       18.52     20.50 o 
   8  12  11     2890.90     2934.34    144.43 o 
   9  12  11       20.86       31.48     23.81 o 
  10  12  11      180.23      176.99     40.88 o 
  -5  13  11      152.41      168.11     47.65 o 
  -4  13  11       30.30       74.46     37.01 o 
  -3  13  11       32.99       41.91     32.59 o 
  -2  13  11     4799.15     4734.40    236.52 o 
  -1  13  11      392.10      372.80     50.20 o 
   0  13  11      723.57      746.51     90.04 o 
   1  13  11     2561.70     2440.69    229.29 o 
   2  13  11      948.72      999.35    187.28 o 
   3  13  11     4616.47     4492.34    311.67 o 
   4  13  11      491.88      475.20     62.38 o 
   5  13  11     2464.83     2428.38    110.18 o 
   6  13  11      930.40      911.29     54.03 o 
   7  13  11      729.81      727.56     90.30 o 
   8  13  11      418.23      433.42     46.22 o 
   9  13  11      604.19      654.25     51.82 o 
  10  13  11     2393.40     2598.14    123.64 o 
  -5  14  11      180.74      137.32     48.95 o 
  -4  14  11      437.91      349.81     72.20 o 
  -3  14  11     2674.58     2695.10    172.27 o 
  -2  14  11      679.35      694.29     76.13 o 
  -1  14  11       61.05       28.11     30.63 o 
   0  14  11     3371.11     3122.28    295.43 o 
   1  14  11        1.64      -23.39     32.89 o 
   2  14  11     1762.21     1703.31    259.69 o 
   3  14  11      124.33       74.88     48.36 o 
   4  14  11     1462.80     1506.97    113.81 o 
   5  14  11     2293.92     2274.12    102.19 o 
   6  14  11      328.84      334.45     41.74 o 
   7  14  11      447.62      496.66     90.31 o 
   8  14  11       48.46       57.56     29.10 o 
   9  14  11     3141.29     3269.66    182.56 o 
  -4  15  11      423.00      339.19     64.32 o 
  -3  15  11      737.89      716.47    104.63 o 
  -2  15  11        5.55      -31.76     34.48 o 
  -1  15  11     3184.13     3021.61    186.46 o 
   0  15  11      402.02      397.70     59.85 o 
   1  15  11      985.71     1088.46    114.67 o 
   2  15  11      464.57      464.89     71.62 o 
   3  15  11      451.84      514.82    104.41 o 
   4  15  11     4435.78     4652.00    225.15 o 
   5  15  11        3.92       34.07     23.59 o 
   6  15  11      209.54      250.22     41.51 o 
   7  15  11      757.16      738.44     91.46 o 
   8  15  11     1565.02     1637.67    106.36 o 
  -3  16  11       16.71       12.83     35.63 o 
  -2  16  11     1711.93     1721.77    142.01 o 
  -1  16  11      938.43      946.96     97.54 o 
   0  16  11       99.82       77.41     40.67 o 
   1  16  11     1121.54     1298.48    113.89 o 
   2  16  11       37.26       56.92     42.64 o 
   3  16  11     1896.57     2249.56    221.77 o 
   4  16  11       22.61       83.47     32.51 o 
   5  16  11      397.64      512.93     56.09 o 
   6  16  11     1893.28     1871.37    122.22 o 
   7  16  11      369.49      306.19    120.14 o 
   8  16  11      283.97      173.09     72.89 o 
  -1  17  11       14.05       14.62     36.04 o 
   0  17  11      677.97      650.90    129.04 o 
   1  17  11      449.53      429.61     71.80 o 
   2  17  11      931.47     1025.50     97.87 o 
   3  17  11       24.56       -1.54     36.27 o 
   4  17  11      189.86      173.83     37.86 o 
   5  17  11     3869.51     3891.37    209.66 o 
   6  17  11        6.41        2.24     30.21 o 
   1  18  11      143.75      169.16     53.52 o 
   2  18  11       32.18       35.66     65.91 o 
   3  18  11      145.36      176.56     54.35 o 
   4  18  11     3116.62     3220.74    254.58 o 
   0 -11  12     2050.32     2067.59    135.34 o 
   1 -11  12       45.18       54.64     24.31 o 
  -3 -10  12        0.07       -0.52     38.79 o 
  -2 -10  12       33.29       13.45     28.98 o 
  -1 -10  12     2191.25     2124.99    332.54 o 
   0 -10  12      663.25      479.39     42.67 o 
   1 -10  12       24.72       17.77     24.76 o 
   2 -10  12     1581.73     1628.89    133.27 o 
   3 -10  12        4.05       16.36     28.36 o 
   4 -10  12      796.60      606.08    106.84 o 
  -4  -9  12      168.96      229.42     67.64 o 
  -3  -9  12      234.76      258.01     64.54 o 
  -2  -9  12     1205.69      903.73     66.91 o 
  -1  -9  12     1536.82     1330.93    151.52 o 
   0  -9  12        0.24       -3.72     22.14 o 
   1  -9  12     1195.89     1154.82     91.97 o 
   2  -9  12      478.91      418.28     38.37 o 
   3  -9  12      655.72      591.66     81.27 o 
   4  -9  12      147.39       66.73     42.99 o 
   5  -9  12      216.34      239.17     74.63 o 
  -5  -8  12      188.37      182.44     62.37 o 
  -4  -8  12     1699.40     1795.36    255.05 o 
  -3  -8  12      224.62      185.63     38.83 o 
  -2  -8  12      839.38      877.33    112.32 o 
  -1  -8  12      167.51      105.78     41.08 o 
   0  -8  12     2099.67     1957.45    143.90 o 
   1  -8  12     1222.58     1227.71     60.49 o 
   2  -8  12      495.48      440.34     31.50 o 
   3  -8  12      237.04      253.39     56.34 o 
   4  -8  12       17.64       39.02     21.25 o 
   5  -8  12     3173.57     3557.13    292.54 o 
   6  -8  12       54.44       55.57     87.86 o 
   7  -8  12       86.17       68.54     59.68 o 
  -6  -7  12       28.21      -30.61     46.45 o 
  -5  -7  12     3931.16     4035.73    299.38 o 
  -4  -7  12      160.53      134.05     82.22 o 
  -3  -7  12      738.22      590.62     37.82 o 
  -2  -7  12      781.12      712.93     83.11 o 
  -1  -7  12      701.78      712.24     52.14 o 
   0  -7  12     3807.91     3622.70    215.44 o 
   1  -7  12       30.62       50.73     20.52 o 
   2  -7  12      156.26      213.65     26.92 o 
   3  -7  12      609.34      654.34     32.25 o 
   4  -7  12     2550.94     2266.91     90.50 o 
   5  -7  12      116.40       47.85     34.08 o 
   6  -7  12       14.78      -72.24     85.13 o 
   7  -7  12     2333.82     2739.27    264.06 o 
  -7  -6  12        6.86       -4.99     39.26 o 
  -6  -6  12     1480.16     1592.44    161.44 o 
  -5  -6  12     1071.28      931.76    173.85 o 
  -4  -6  12      605.75      562.02     77.96 o 
  -3  -6  12      978.66      853.04     92.59 o 
  -2  -6  12       43.61       33.91     16.23 o 
  -1  -6  12     3703.24     3597.59    179.87 o 
   0  -6  12       14.06       -0.63     15.21 o 
   1  -6  12      684.95      673.24     40.94 o 
   2  -6  12     1461.96     1540.41     67.43 o 
   3  -6  12      187.24      210.18     35.78 o 
   4  -6  12      253.34      219.49     21.34 o 
   5  -6  12       71.84       84.54     78.33 o 
   6  -6  12     2283.87     2648.27    224.82 o 
   7  -6  12      459.38      479.65     92.34 o 
   8  -6  12       31.96       63.60     54.97 o 
  -7  -5  12     2574.94     3021.55    314.93 o 
  -6  -5  12     1370.63     1411.60    135.65 o 
  -5  -5  12        0.90      -75.38     75.38 o 
  -4  -5  12     1491.41     1484.55    123.21 o 
  -3  -5  12      630.11      544.93     27.96 o 
  -2  -5  12     3134.39     3007.43    275.61 o 
  -1  -5  12      295.21      288.10     39.65 o 
   0  -5  12      159.93      161.40     54.93 o 
   1  -5  12     5788.44     6002.43    335.68 o 
   2  -5  12        5.03       19.80     14.60 o 
   3  -5  12      139.56      141.73     30.36 o 
   4  -5  12      580.77      469.56     61.12 o 
   5  -5  12     2145.42     1876.45    258.57 o 
   6  -5  12     1087.29     1052.96    120.18 o 
   7  -5  12       26.06       51.42     47.09 o 
   8  -5  12     1462.41     1711.99    188.95 o 
   9  -5  12       63.59       80.87     60.02 o 
  -7  -4  12     1857.51     1948.54    148.25 o 
  -6  -4  12        7.13      -34.30     34.30 o 
  -5  -4  12     1553.89     1734.60    110.32 o 
  -4  -4  12     2766.26     2845.70    186.82 o 
  -3  -4  12      850.38      813.42     69.92 o 
  -2  -4  12       25.68       21.79     23.88 o 
  -1  -4  12     1283.43     1093.19     51.57 o 
   0  -4  12     9899.92     9493.28    331.83 o 
   1  -4  12      514.32      478.41     29.40 o 
   2  -4  12       17.65        4.05     18.05 o 
   3  -4  12     5060.22     4940.71    477.45 o 
   4  -4  12       76.13       69.18     35.71 o 
   5  -4  12     2628.55     2900.23    305.43 o 
   6  -4  12        5.78      -15.81     61.29 o 
   7  -4  12     2572.06     2911.59    241.34 o 
   8  -4  12      708.65      861.58    120.11 o 
   9  -4  12      188.22      350.31     85.73 o 
  -8  -3  12      897.82      851.65    100.87 o 
  -7  -3  12      111.83      215.74     52.29 o 
  -6  -3  12     1248.36     1470.58    148.92 o 
  -5  -3  12     5756.53     5965.06    315.22 o 
  -4  -3  12       56.63       83.75     29.19 o 
  -3  -3  12        1.96       -9.32     10.88 o 
  -2  -3  12        2.88       10.47     24.37 o 
  -1  -3  12     8603.21     8260.78    242.83 o 
   0  -3  12     3398.96     3250.02     95.06 o 
   1  -3  12       27.60       25.49     16.80 o 
   2  -3  12     6192.18     6368.20    188.90 o 
   3  -3  12      128.01      105.17     13.44 o 
   4  -3  12     3681.95     3710.84     97.20 o 
   5  -3  12       17.34        1.12     30.91 o 
   6  -3  12     2611.11     2975.86    211.48 o 
   7  -3  12     3197.56     3367.21    255.05 o 
  -8  -2  12      258.17      315.21     62.51 o 
  -7  -2  12      202.30      203.19     48.15 o 
  -6  -2  12     5618.41     5967.11    341.37 o 
  -5  -2  12      299.17      363.26     47.56 o 
  -4  -2  12      846.10      859.63     62.35 o 
  -3  -2  12     5907.48     6423.54    292.86 o 
  -2  -2  12     2081.96     2003.24     64.11 o 
  -1  -2  12     1189.72     1181.36     43.21 o 
   0  -2  12      111.52      114.56     15.38 o 
   1  -2  12     8295.13     8435.15    189.88 o 
   2  -2  12     1132.10     1172.12     40.90 o 
   3  -2  12     1603.30     1642.97     52.70 o 
   4  -2  12       45.69       26.05     28.81 o 
   5  -2  12      148.22      276.09     82.10 o 
   6  -2  12     4555.66     5145.42    457.34 o 
   7  -2  12      119.39      178.52     53.85 o 
   8  -2  12      129.35      268.47     66.15 o 
   9  -2  12      414.71      486.16     90.89 o 
  10  -2  12     1246.43     1296.39    254.64 o 
  -8  -1  12        0.65      -44.12     45.49 o 
  -7  -1  12     3752.10     4017.55    268.02 o 
  -6  -1  12      393.56      395.72     54.20 o 
  -5  -1  12      165.27      178.93     37.25 o 
  -4  -1  12     9815.79    10386.97    472.82 o 
  -3  -1  12      807.19      834.27     55.32 o 
  -2  -1  12      745.85      732.19     27.10 o 
  -1  -1  12       18.25       20.79     16.30 o 
   0  -1  12     9292.68     9204.21    215.57 o 
   1  -1  12     4317.72     4206.73     93.32 o 
   2  -1  12      398.12      405.90     14.15 o 
   3  -1  12     3552.10     3759.80     62.99 o 
   4  -1  12       66.22       68.39     30.94 o 
   5  -1  12     8579.30     9048.49    492.43 o 
   6  -1  12       69.17       49.03     35.46 o 
   7  -1  12        5.99       56.62     39.28 o 
   9  -1  12      363.39      492.77     86.55 o 
  10  -1  12      182.32      252.66     72.31 o 
  -8   0  12     2160.62     2077.15    184.87 o 
  -7   0  12      846.79      749.63    170.15 o 
  -6   0  12     1067.64     1033.28     83.87 o 
  -5   0  12     9533.07    10114.93    498.26 o 
  -4   0  12       94.02       21.66     24.36 o 
  -3   0  12       16.67       22.52     19.75 o 
  -2   0  12     1718.79     1750.13     71.90 o 
  -1   0  12     4925.39     5373.87    123.03 o 
   0   0  12    11544.35    11583.43    251.99 o 
   1   0  12        0.89       -3.51      7.50 o 
   2   0  12     3435.95     3524.22     61.98 o 
   3   0  12     3263.19     3368.70     54.96 o 
   4   0  12     4025.99     4074.38    206.36 o 
   5   0  12      698.73      726.26     70.89 o 
   6   0  12       84.22      147.17     42.15 o 
   7   0  12     3391.96     3590.13    231.18 o 
   8   0  12        5.15       14.46     34.94 o 
   9   0  12      491.77      576.74     87.52 o 
  10   0  12      488.90      402.03    135.06 o 
  -8   1  12      173.65      140.38     47.97 o 
  -7   1  12        4.16      -16.01     30.48 o 
  -6   1  12     4454.46     4805.38    275.03 o 
  -5   1  12     2885.26     2979.94    176.60 o 
  -4   1  12     1741.27     1734.01     58.31 o 
  -3   1  12     2167.61     2240.22     67.75 o 
  -2   1  12      741.09      738.20     53.93 o 
   0   1  12       85.04       90.34     12.39 o 
   1   1  12     2814.34     2812.89     54.93 o 
   2   1  12     4087.12     4095.57     66.94 o 
   3   1  12      665.73      638.16     38.17 o 
   4   1  12       11.56      -15.20     17.85 o 
   5   1  12       90.14       76.65     32.25 o 
   6   1  12     9706.16     9969.22    548.79 o 
   7   1  12      541.62      469.26     66.33 o 
   8   1  12       53.31      138.31     47.91 o 
   9   1  12     1089.21     1176.50    123.14 o 
  10   1  12      186.70      290.74     68.72 o 
  -8   2  12      421.41      360.95     75.63 o 
  -7   2  12     1946.61     1973.41    158.88 o 
  -6   2  12     1668.62     1924.27    123.17 o 
  -5   2  12      135.74      134.06     67.90 o 
  -4   2  12     3583.32     3514.46    217.22 o 
  -3   2  12      103.87       90.48     14.23 o 
  -2   2  12     7563.93     7390.85    206.95 o 
  -1   2  12     2320.00     2838.48    445.68 o 
   0   2  12      734.14      639.27     33.38 o 
   1   2  12     5065.47     5221.01    130.03 o 
   2   2  12      588.66      832.68     30.77 o 
   3   2  12      206.79      199.56     10.80 o 
   4   2  12     2452.04     2388.48     67.01 o 
   5   2  12     3689.36     3995.52    147.62 o 
   6   2  12     2228.47     2527.72    241.41 o 
   7   2  12        0.02       -4.78     47.20 o 
   8   2  12     5232.52     5425.06    481.41 o 
   9   2  12      212.65      257.93     96.23 o 
  10   2  12     1354.82     1555.26    148.70 o 
  11   2  12       57.56        3.48     39.80 o 
  -8   3  12      548.64      576.56     93.11 o 
  -7   3  12     2320.03     2717.33    243.40 o 
  -6   3  12       13.73       48.63     41.29 o 
  -5   3  12     5212.47     4915.46    168.08 o 
  -4   3  12     8562.69     8668.16    389.22 o 
  -3   3  12     4349.74     4465.69    127.35 o 
  -2   3  12      878.18     1358.82    179.58 o 
  -1   3  12      276.62      420.76     76.59 o 
   0   3  12    10380.86    10339.46    302.63 o 
   1   3  12       27.27       56.70     48.15 o 
   2   3  12      260.74      329.65     22.64 o 
   3   3  12     7741.95     8348.40    195.08 o 
   4   3  12     2419.39     2792.52     99.35 o 
   5   3  12     4579.74     5145.69    185.77 o 
   6   3  12       17.95        7.45     23.21 o 
   7   3  12     6237.79     6675.31    266.23 o 
   8   3  12     1284.01     1595.20    131.84 o 
   9   3  12      701.15      972.31    100.34 o 
  10   3  12       58.94       45.07     68.05 o 
  11   3  12       97.87       49.74     45.14 o 
  -8   4  12     1157.40     1245.86    166.56 o 
  -7   4  12       65.10       67.04     53.40 o 
  -6   4  12     2446.53     2368.89    207.87 o 
  -5   4  12     6363.64     6165.71    254.08 o 
  -4   4  12       27.00      -28.20     61.64 o 
  -3   4  12      302.36      383.69     43.42 o 
  -2   4  12     2941.69     2836.76    126.46 o 
  -1   4  12     8300.81     8015.80    222.50 o 
   0   4  12     2672.08     3722.30    120.91 o 
   1   4  12      284.01      310.35     23.53 o 
   2   4  12    10345.37    10506.56    217.95 o 
   3   4  12      442.87     1117.60     42.25 o 
   4   4  12     6400.98     6743.14    153.18 o 
   5   4  12       68.20      355.34     56.93 o 
   6   4  12     1705.20     1721.55     59.86 o 
   7   4  12     4261.69     5069.95    199.14 o 
   8   4  12      741.78      948.01     66.40 o 
   9   4  12      778.24      856.12     93.43 o 
  10   4  12      150.60       62.11     41.48 o 
  11   4  12     2744.88     2822.08    340.82 o 
  -8   5  12      169.21      130.05     68.50 o 
  -7   5  12      264.00      135.58    153.39 o 
  -6   5  12     3161.20     2879.06    180.58 o 
  -5   5  12      586.08      538.41     34.22 o 
  -4   5  12       21.32      -22.14     29.28 o 
  -3   5  12     4838.18     4618.13    138.53 o 
  -2   5  12     1595.98     1523.48     49.40 o 
  -1   5  12      150.00      133.43     56.98 o 
   0   5  12     1208.16     1283.46     39.67 o 
   1   5  12    14347.88    13963.44    375.57 o 
   2   5  12      634.46     1338.77     49.45 o 
   3   5  12     3609.13     3687.29     79.46 o 
   4   5  12      845.35     1050.59     99.05 o 
   5   5  12      938.21     1014.10     42.64 o 
   6   5  12    11385.89    11224.93    277.91 o 
   7   5  12       12.36      109.53     41.61 o 
   8   5  12     1228.09     1356.52     93.02 o 
   9   5  12     1325.71     1295.24    111.28 o 
  10   5  12      729.91      766.44     90.03 o 
  11   5  12      451.11      599.99     89.24 o 
  -8   6  12       65.86       21.08     51.91 o 
  -7   6  12     2069.43     1426.55    588.23 o 
  -6   6  12        3.84      -13.82     25.75 o 
  -5   6  12     2221.76     1427.98    411.32 o 
  -4   6  12     8478.33     7753.41    295.12 o 
  -3   6  12       38.14       45.73     16.46 o 
  -2   6  12      251.98      244.08     24.98 o 
  -1   6  12      456.65      495.03     55.93 o 
   0   6  12    12511.74    12208.41    323.01 o 
   1   6  12     8878.79     8803.80    216.00 o 
   2   6  12      445.05      435.62     20.74 o 
   3   6  12     3623.08     3462.86     84.48 o 
   4   6  12       29.58       18.42      8.31 o 
   5   6  12     8287.19     8015.04    176.07 o 
   6   6  12     1097.68     1272.63     41.06 o 
   7   6  12     1486.22     1535.63     43.86 o 
   8   6  12     3314.92     3245.65    159.18 o 
   9   6  12      637.93      628.60     51.30 o 
  10   6  12      300.97      373.63     65.55 o 
  11   6  12       20.25       28.29     38.68 o 
  -8   7  12      854.23      891.51    226.13 o 
  -7   7  12       81.63       71.86     57.25 o 
  -6   7  12        2.76       19.51     42.71 o 
  -5   7  12     4074.60     3907.02    193.30 o 
  -4   7  12      266.97      188.06     57.69 o 
  -3   7  12      483.64      461.49     45.15 o 
  -2   7  12      859.50      770.41     37.68 o 
  -1   7  12     5532.64     5637.99    164.92 o 
   0   7  12     8882.02     8469.46    285.19 o 
   1   7  12       64.23       23.96     12.48 o 
   2   7  12     2649.51     2608.65     67.58 o 
   3   7  12     1000.16      986.05     33.76 o 
   4   7  12     3214.62     3077.02     91.98 o 
   5   7  12       30.03       29.13     11.75 o 
   6   7  12     1993.60     1935.31     98.26 o 
   7   7  12     9712.82    10164.98    241.91 o 
   8   7  12        1.94        8.09     16.05 o 
   9   7  12      143.11      122.72     18.23 o 
  10   7  12      254.31      289.08     54.82 o 
  11   7  12      986.86     1065.03    115.29 o 
  -7   8  12        4.24        7.62     45.03 o 
  -6   8  12     2481.94     2815.84    239.36 o 
  -5   8  12      114.19       59.36     31.06 o 
  -4   8  12      358.74      351.90     87.17 o 
  -3   8  12     1637.62     1948.45    231.59 o 
  -2   8  12     1111.23     1033.96    109.53 o 
  -1   8  12     7297.73     6963.97    314.00 o 
   0   8  12       67.72       71.18     16.45 o 
   1   8  12     1437.26     1359.66     48.52 o 
   2   8  12     3171.98     3155.21     86.45 o 
   3   8  12     1648.15     1677.01     56.47 o 
   4   8  12      891.55      903.63     54.64 o 
   5   8  12      533.19      571.55     30.51 o 
   6   8  12     9484.69     9403.10    279.26 o 
   7   8  12      776.39      834.05     36.83 o 
   8   8  12       64.62       60.70     19.63 o 
   9   8  12     2117.64     2105.92     71.80 o 
  10   8  12       89.78       77.24     22.77 o 
  11   8  12     1067.16     1110.51    133.90 o 
  -7   9  12     1126.72     1084.76    151.39 o 
  -6   9  12     1435.04     1270.81    104.74 o 
  -5   9  12        5.95       34.07     49.33 o 
  -4   9  12     7107.04     7119.52    320.51 o 
  -3   9  12       36.80      208.71    129.06 o 
  -2   9  12     2479.36     2557.85    141.94 o 
  -1   9  12      149.16      362.57     98.94 o 
   0   9  12     1113.83     1143.33     87.57 o 
   1   9  12    10304.51    11014.09    461.01 o 
   2   9  12        1.62       29.71     26.61 o 
   3   9  12      650.08      752.27     49.33 o 
   4   9  12     2659.39     2755.66    103.33 o 
   5   9  12    16555.50    14686.71    919.44 o 
   6   9  12      473.14      464.03     34.73 o 
   7   9  12        5.97        7.49     13.93 o 
   8   9  12     3965.58     3881.16    163.27 o 
   9   9  12      360.78      367.82     43.58 o 
  10   9  12      782.80      739.71     60.33 o 
  11   9  12       73.36       95.05     28.92 o 
  -7  10  12      729.42      626.84    106.30 o 
  -6  10  12       77.92       62.56     50.30 o 
  -5  10  12     2191.66     2095.26    137.21 o 
  -4  10  12     1856.13     1882.18    119.52 o 
  -3  10  12     3058.22     2969.75    174.92 o 
  -2  10  12      661.89      677.32     90.40 o 
  -1  10  12      147.60      699.61    195.56 o 
   0  10  12    14270.45    14331.48    576.40 o 
   1  10  12     1742.10     1777.75     67.57 o 
   2  10  12      921.03     1003.88     46.53 o 
   3  10  12     5555.16     5986.22    207.55 o 
   4  10  12     2338.69     2325.02     99.51 o 
   5  10  12     4345.35     3989.71    126.34 o 
   6  10  12       11.15      -26.22     26.22 o 
   7  10  12     4986.47     4690.19    235.20 o 
   8  10  12     1475.43     1458.82     75.99 o 
   9  10  12      434.64      445.93     37.95 o 
  10  10  12      748.34      694.65     50.43 o 
  11  10  12       46.15       47.41     27.30 o 
  -6  11  12     1997.39     1982.68    175.15 o 
  -5  11  12     3226.32     3120.98    187.39 o 
  -4  11  12       72.32      131.58     38.25 o 
  -3  11  12       54.43       39.16     36.43 o 
  -2  11  12      409.17      395.58     59.13 o 
  -1  11  12     6301.25     6518.26    397.46 o 
   0  11  12     1294.24     1322.81    122.54 o 
   1  11  12     1043.31     1072.46    104.28 o 
   2  11  12     7681.43     7854.58    269.34 o 
   3  11  12      266.57      233.18     30.60 o 
   4  11  12     1923.03     1835.07     94.05 o 
   5  11  12      408.53      614.04    136.69 o 
   6  11  12     3305.01     3059.29    153.21 o 
   7  11  12     3379.65     3316.40    161.45 o 
   8  11  12      133.87       94.45     26.63 o 
   9  11  12      672.64      669.38     50.81 o 
  10  11  12       85.57       40.16     27.34 o 
  11  11  12     1337.74     1177.59    100.47 o 
  -6  12  12     1648.51     1642.82    137.20 o 
  -5  12  12        4.04      -23.37     39.93 o 
  -4  12  12     1132.57     1080.80     93.88 o 
  -3  12  12     1781.72     1691.71    114.20 o 
  -2  12  12     1523.49     1609.51    105.75 o 
  -1  12  12      363.41      391.30     62.86 o 
   0  12  12       89.92       54.27     27.61 o 
   1  12  12     6137.39     6163.99    373.86 o 
   2  12  12     2871.58     2719.36    104.00 o 
   3  12  12      292.92      328.16     40.82 o 
   4  12  12     2862.70     2839.48    135.45 o 
   5  12  12     1217.44     1273.61     78.70 o 
   6  12  12     2969.47     2667.48    146.43 o 
   7  12  12       66.80       80.60     28.18 o 
   8  12  12     1256.71     1170.21     79.24 o 
   9  12  12     1019.90      962.67     71.92 o 
  10  12  12     1176.24     1180.84     77.86 o 
  -5  13  12      535.68      587.69     92.58 o 
  -4  13  12     3082.76     2946.93    217.64 o 
  -3  13  12        3.32       -2.20     59.34 o 
  -2  13  12      563.16      593.50     64.29 o 
  -1  13  12       51.29       77.15     42.40 o 
   0  13  12     4067.96     3963.91    243.54 o 
   1  13  12     2271.35     2358.62    247.75 o 
   2  13  12        3.22       13.71     19.82 o 
   3  13  12     2896.57     2760.73    111.93 o 
   4  13  12      255.41      253.51     31.33 o 
   5  13  12     2241.43     2257.01    122.53 o 
   6  13  12        4.57        6.70     18.26 o 
   7  13  12     1469.15     1484.61     82.05 o 
   8  13  12     3726.49     3787.27    167.51 o 
   9  13  12      200.48      177.52     34.63 o 
  10  13  12       22.56       94.61     38.58 o 
  -4  14  12      134.41      178.64     59.83 o 
  -3  14  12       27.17       -0.71     48.02 o 
  -2  14  12      440.22      459.76     80.35 o 
  -1  14  12     1705.62     1835.82    132.44 o 
   0  14  12     1461.29     1469.79    125.84 o 
   1  14  12        9.40      -35.72     35.72 o 
   2  14  12     1874.53     1694.26    202.92 o 
   3  14  12     1004.01      973.55     95.11 o 
   4  14  12     1040.48     1125.33     72.64 o 
   5  14  12       55.15        9.43     22.89 o 
   6  14  12      501.85      506.91     50.44 o 
   7  14  12     4621.69     4292.30    214.33 o 
   8  14  12        1.84      -17.57     25.38 o 
   9  14  12       12.65      -24.38     24.38 o 
  -3  15  12     1772.21     1726.68    139.46 o 
  -2  15  12       75.98       49.34     45.37 o 
  -1  15  12      409.36      490.68    110.21 o 
   0  15  12      240.80      284.09     66.25 o 
   1  15  12     2308.25     2297.93    245.45 o 
   2  15  12     2630.35     2859.45    428.47 o 
   3  15  12      463.81      487.61     50.75 o 
   4  15  12      189.20      154.38     39.96 o 
   5  15  12       67.66       76.31     30.60 o 
   6  15  12     4245.28     4131.30    173.66 o 
   7  15  12      111.37      138.50     35.36 o 
   8  15  12       31.14       20.59     24.66 o 
  -2  16  12      754.10      784.29     91.95 o 
  -1  16  12      157.76      211.64     65.31 o 
   0  16  12      565.16      625.65    126.92 o 
   1  16  12     3853.62     4071.04    593.39 o 
   2  16  12       56.84       34.51     34.73 o 
   3  16  12       35.06        3.18     23.30 o 
   4  16  12      198.47      202.22     36.40 o 
   5  16  12     1770.04     1803.76    107.18 o 
   6  16  12      499.24      475.01     49.48 o 
   7  16  12       67.76        6.01     29.16 o 
  -1  17  12      112.29      120.75     58.57 o 
   0  17  12     2832.61     2638.73    237.62 o 
   1  17  12      193.15      150.81     57.36 o 
   2  17  12      692.12      701.92     89.12 o 
   3  17  12     1566.56     1493.20    140.53 o 
   4  17  12      924.24      943.52     94.88 o 
   5  17  12      503.45      563.87     65.41 o 
   6  17  12        2.02        6.34     27.03 o 
   2  18  12     1457.33     1592.07    179.70 o 
   3  18  12        0.44      -40.95     40.95 o 
  -1 -10  13      149.98      117.69     42.18 o 
   0 -10  13      337.29      352.41     47.58 o 
   1 -10  13      664.54      514.84     68.90 o 
   2 -10  13     1007.02      903.06     82.36 o 
  -3  -9  13      390.34      402.63     80.38 o 
  -2  -9  13       16.44      -16.03     45.13 o 
  -1  -9  13      912.92      642.51    122.18 o 
   0  -9  13       82.43       75.32     38.60 o 
   1  -9  13     1143.06     1234.87     95.09 o 
   2  -9  13       75.77        7.91     37.17 o 
   3  -9  13      341.31      172.27     37.51 o 
   4  -9  13     1095.05      166.79    106.66 o 
  -4  -8  13      922.16     1026.31    198.89 o 
  -3  -8  13       19.65       61.74     44.32 o 
  -2  -8  13     1783.89     1680.19    119.42 o 
  -1  -8  13      163.73      115.77     31.65 o 
   0  -8  13     1254.21     1244.47     88.34 o 
   1  -8  13        3.40        5.36     20.59 o 
   2  -8  13      407.34      439.71     43.87 o 
   3  -8  13     2911.08     2964.67    133.39 o 
   4  -8  13       69.06       52.80     47.68 o 
   5  -8  13        6.78      -54.56     54.56 o 
   6  -8  13      355.01      362.98     90.06 o 
  -5  -7  13      549.21      462.80    138.68 o 
  -4  -7  13      238.75      229.79     62.78 o 
  -3  -7  13     1231.39     1328.00    124.18 o 
  -2  -7  13     1889.26     1784.31    224.90 o 
  -1  -7  13     1021.54      998.69     58.60 o 
   0  -7  13       96.72       89.36     24.35 o 
   1  -7  13        5.81       28.14     23.86 o 
   2  -7  13     3089.00     2989.17    127.58 o 
   3  -7  13       87.07       76.37     22.52 o 
   4  -7  13       20.15       29.99     31.95 o 
   5  -7  13     1251.78     1312.42    148.47 o 
   6  -7  13      362.02      315.86     79.64 o 
   7  -7  13      319.60      341.68     90.96 o 
  -6  -6  13      626.20      571.52     92.94 o 
  -5  -6  13      351.64      269.52    111.63 o 
  -4  -6  13     1045.38     1114.02    114.28 o 
  -3  -6  13     3844.94     3381.53    375.52 o 
  -2  -6  13       45.78       -1.48     45.54 o 
  -1  -6  13      298.20      269.49     37.06 o 
   0  -6  13      347.43      321.95     51.91 o 
   1  -6  13     2270.93     2400.35     95.05 o 
   2  -6  13      708.74      726.02     90.85 o 
   3  -6  13       97.95      148.84     32.17 o 
   4  -6  13     2757.81     2402.20    335.94 o 
   5  -6  13      122.48      173.51     57.07 o 
   6  -6  13      975.95     1053.63    133.67 o 
   7  -6  13      171.96       14.46     78.37 o 
   8  -6  13      579.55      727.83    131.17 o 
  -6  -5  13       88.26        8.35     76.03 o 
  -5  -5  13      172.74      161.64     41.14 o 
  -4  -5  13     3582.09     3616.51    244.03 o 
  -3  -5  13      251.97      173.92     77.84 o 
  -2  -5  13     1108.82     1061.25     63.54 o 
  -1  -5  13     3247.14     2990.80    249.77 o 
   0  -5  13     1691.40     1645.38     95.95 o 
   1  -5  13      622.75      678.45     45.84 o 
   2  -5  13        9.37        5.54     38.45 o 
   3  -5  13     3753.43     3749.12    138.23 o 
   4  -5  13     1092.28      927.96    198.77 o 
   5  -5  13      461.67      370.24     19.56 o 
   6  -5  13      504.85      635.49     98.70 o 
   7  -5  13      395.54      467.69     91.82 o 
   8  -5  13     1431.68     1608.36    193.58 o 
  -7  -4  13      902.42      839.99     97.53 o 
  -6  -4  13       51.46       33.96     34.63 o 
  -5  -4  13     2297.91     2398.85    143.76 o 
  -4  -4  13      497.18      539.60     55.61 o 
  -3  -4  13      224.75      217.72     33.11 o 
  -2  -4  13     4257.74     4310.27    161.28 o 
  -1  -4  13       67.47       48.59     21.10 o 
   0  -4  13      329.02      325.66     32.28 o 
   1  -4  13      345.32      365.98     28.03 o 
   2  -4  13     4630.05     4690.00    156.93 o 
   3  -4  13     2695.52     2518.38    204.79 o 
   4  -4  13      228.82      204.83     14.75 o 
   5  -4  13      483.60      568.93     82.18 o 
   6  -4  13      112.12      106.58     48.25 o 
   7  -4  13     2303.22     2433.58    220.11 o 
   8  -4  13       14.36      -62.37     62.37 o 
  -7  -3  13      413.22      339.04     64.14 o 
  -6  -3  13     1474.03     1682.24    158.83 o 
  -5  -3  13      615.11      655.43     66.77 o 
  -4  -3  13      321.84      298.59     50.51 o 
  -3  -3  13     5807.41     5766.99    230.85 o 
  -2  -3  13       59.36       90.87     15.84 o 
  -1  -3  13      122.12      133.98     19.17 o 
   0  -3  13      715.79      722.47     42.56 o 
   1  -3  13     1941.44     2066.33     84.07 o 
   2  -3  13     5933.25     6166.68    151.49 o 
   3  -3  13        6.35       17.96     12.44 o 
   4  -3  13     2832.17     2847.68    183.17 o 
   5  -3  13     1070.49      956.91    158.79 o 
   6  -3  13      495.04      635.94    144.36 o 
   8  -3  13      495.30      478.42     93.61 o 
   9  -3  13     2327.03     2863.45    270.86 o 
  -7  -2  13      432.91      500.76     71.72 o 
  -6  -2  13        0.45        4.91     28.14 o 
  -5  -2  13       78.19       70.72     46.94 o 
  -4  -2  13     4271.03     4460.03    201.40 o 
  -3  -2  13      624.57      696.85     58.49 o 
  -2  -2  13      333.83      275.70     36.13 o 
  -1  -2  13     5652.25     5665.99    152.82 o 
   0  -2  13     2306.14     2199.66     73.41 o 
   1  -2  13     5314.02     5187.46    137.77 o 
   2  -2  13       11.55       32.85      9.04 o 
   3  -2  13     3923.96     3946.41     92.98 o 
   4  -2  13     7412.88     7424.40    256.40 o 
   5  -2  13      202.91      184.57     48.28 o 
   6  -2  13       44.81       77.96     42.68 o 
   7  -2  13      135.53      198.55     58.37 o 
   8  -2  13     4316.75     4954.30    373.86 o 
  -8  -1  13      266.14      268.31     61.29 o 
  -7  -1  13       41.47        4.46     37.06 o 
  -6  -1  13      352.87      406.52     68.92 o 
  -5  -1  13     3255.15     3432.59    203.17 o 
  -4  -1  13     2917.36     3110.71    148.38 o 
  -3  -1  13        3.02      -22.68     25.79 o 
  -2  -1  13    12053.46    12556.40    511.68 o 
  -1  -1  13      428.60      529.44     27.96 o 
   0  -1  13     4564.88     4382.85    123.16 o 
   1  -1  13      164.44      195.47     18.47 o 
   2  -1  13     1189.80     1194.38     32.28 o 
   3  -1  13     5232.45     5563.69    115.81 o 
   4  -1  13     1043.02     1191.26     94.47 o 
   5  -1  13      136.94      179.87     46.41 o 
   6  -1  13     1189.03     1466.16    195.15 o 
   7  -1  13     1901.94     2087.56    261.56 o 
   8  -1  13      829.57      914.42    109.20 o 
   9  -1  13       27.02      101.42     54.60 o 
  10  -1  13     1137.75     1440.38    166.90 o 
  -8   0  13      336.81      386.43     68.43 o 
  -7   0  13     2080.15     2202.64    153.45 o 
  -6   0  13      450.75      410.27    111.94 o 
  -5   0  13     1547.24     1590.00    161.57 o 
  -4   0  13      230.91      224.69     59.31 o 
  -3   0  13    11579.83    11737.78    466.10 o 
  -2   0  13     6539.83     6457.60    227.41 o 
  -1   0  13      220.89      266.67     25.03 o 
   0   0  13     1063.83     1069.19     34.30 o 
   1   0  13      681.75      764.78     33.83 o 
   2   0  13     5298.65     5379.64    118.89 o 
   3   0  13      295.29      288.29      9.40 o 
   4   0  13      284.87      289.66     75.60 o 
   5   0  13     5831.75     5824.63    321.61 o 
   6   0  13     1289.02     1556.45    123.58 o 
   7   0  13      486.18      622.11     79.75 o 
   8   0  13       76.25       31.02     39.69 o 
   9   0  13     1328.73     1625.29    253.11 o 
  10   0  13      447.85      530.48     96.86 o 
  -8   1  13     2399.01     2226.29    202.01 o 
  -7   1  13      284.02      356.06     60.11 o 
  -6   1  13      704.03      754.71     74.07 o 
  -5   1  13      243.29      166.71     44.39 o 
  -4   1  13     4798.87     4946.33    208.55 o 
  -3   1  13    10806.94    11134.35    322.39 o 
  -2   1  13     1109.11     1166.28     75.06 o 
  -1   1  13     3034.74     3102.14     83.94 o 
   0   1  13     1423.62     1422.75     35.22 o 
   1   1  13     3996.37     4167.45     98.85 o 
   2   1  13      895.80      928.61     28.11 o 
   3   1  13      318.65      304.61      9.67 o 
   4   1  13     8977.89     9137.73    615.31 o 
   5   1  13      355.72      404.13     56.58 o 
   6   1  13      468.43      552.08     69.17 o 
   7   1  13      996.53     1106.55    105.57 o 
   8   1  13     1440.25     1742.78    153.52 o 
   9   1  13     1497.30     1798.61    167.91 o 
  10   1  13       26.75       20.03     42.90 o 
  11   1  13      593.43      570.28    168.73 o 
  -8   2  13      917.19     1157.56    163.09 o 
  -7   2  13      202.66      265.85     54.30 o 
  -6   2  13      281.45      314.48     60.60 o 
  -5   2  13      316.99      380.12     77.51 o 
  -4   2  13     3799.80     3903.76    184.09 o 
  -3   2  13       82.93      150.38    102.53 o 
  -2   2  13     1287.43     1348.82     68.11 o 
  -1   2  13     7609.20     7825.54    255.85 o 
   0   2  13     3033.68     3109.04     80.41 o 
   1   2  13      741.33      749.89     27.46 o 
   2   2  13      385.82      450.94     19.97 o 
   3   2  13     7308.63     7356.81    137.99 o 
   4   2  13     2134.22     2535.53    121.84 o 
   5   2  13      742.51      769.73     52.38 o 
   6   2  13     2513.29     2582.91    169.03 o 
   7   2  13     1038.63     1486.31    193.62 o 
   8   2  13     4169.91     4618.64    447.03 o 
   9   2  13        0.87      -44.06     44.06 o 
  10   2  13      982.28      976.01    122.76 o 
  11   2  13      882.02      898.95    125.86 o 
  -8   3  13      104.55       42.06     41.04 o 
  -7   3  13     1001.32     1078.87    154.04 o 
  -6   3  13        5.40       12.00     40.02 o 
  -5   3  13     1239.16     1175.31    172.95 o 
  -4   3  13        3.53       81.31     92.60 o 
  -3   3  13      288.36      246.17     46.49 o 
  -2   3  13    10298.68     9805.85    307.48 o 
  -1   3  13       86.25      729.07    402.95 o 
   0   3  13      171.71      189.65     20.22 o 
   1   3  13      971.67     1005.54     42.17 o 
   2   3  13     8500.35     8394.10    194.00 o 
   3   3  13     2622.25     2713.41    122.22 o 
   4   3  13      114.74       84.83     16.29 o 
   5   3  13     5803.73     6019.25    221.10 o 
   6   3  13        1.01      -54.97     54.97 o 
   7   3  13     2996.38     3605.67    335.96 o 
   8   3  13        5.55      -23.06     36.44 o 
   9   3  13     1005.48     1200.98    196.57 o 
  10   3  13     2515.91     2487.92    317.16 o 
  11   3  13      210.15      146.38     59.20 o 
  -8   4  13     1754.22     1372.79    867.82 o 
  -7   4  13      933.52      751.60    120.52 o 
  -6   4  13      694.16      589.91    121.75 o 
  -5   4  13      262.34      218.89     28.63 o 
  -4   4  13        7.29       27.58     15.02 o 
  -3   4  13     2258.07     2298.65     80.35 o 
  -2   4  13      113.54       24.97     22.10 o 
  -1   4  13     1567.17     1513.88     57.36 o 
   0   4  13     4394.93     4344.93    177.17 o 
   1   4  13     4578.48     4480.08     99.40 o 
   2   4  13     5169.23     5195.31    189.17 o 
   3   4  13     1371.91     1496.68     37.67 o 
   4   4  13    11903.74    11837.45    302.44 o 
   5   4  13     1727.11     2235.60     95.86 o 
   6   4  13     1588.42     1791.51    103.18 o 
   7   4  13        7.70       75.63     45.27 o 
   8   4  13      594.98      686.20     74.16 o 
   9   4  13     6385.06     7013.02    446.02 o 
  10   4  13      105.87      193.99     57.40 o 
  11   4  13       10.54       17.38     66.15 o 
  -8   5  13     2931.53     2830.98    301.32 o 
  -7   5  13      125.23      135.66     64.99 o 
  -6   5  13      139.05       85.84    106.34 o 
  -5   5  13       25.54       12.56     22.83 o 
  -4   5  13     8532.71     8120.11    273.11 o 
  -3   5  13     3952.61     3851.57    157.64 o 
  -2   5  13     1249.64     1181.17     43.14 o 
  -1   5  13     8569.19     8130.45    224.90 o 
   0   5  13      324.03      561.33     62.48 o 
   1   5  13     6390.92     6254.06    160.79 o 
   2   5  13       39.14        6.66     24.55 o 
   3   5  13     6126.13     6012.30    115.93 o 
   4   5  13     9366.91     9197.65    531.71 o 
   5   5  13      244.27      268.38     19.26 o 
   6   5  13       25.26       42.22     12.35 o 
   7   5  13       30.21       18.98     25.09 o 
   8   5  13     3997.90     4466.77    322.83 o 
   9   5  13      418.92     1119.32    140.05 o 
  10   5  13       25.94       94.02     46.64 o 
  11   5  13     1083.63     1276.92    139.65 o 
  -8   6  13      104.68      102.02     68.28 o 
  -7   6  13      525.15      556.41    173.77 o 
  -6   6  13     1403.86     1166.57     76.25 o 
  -5   6  13     3004.60     2666.63    114.41 o 
  -4   6  13     2798.09     2448.15     96.78 o 
  -3   6  13      208.10      185.44     21.42 o 
  -2   6  13     6299.45     6028.91    166.93 o 
  -1   6  13      726.77      650.93     32.26 o 
   0   6  13      929.98      999.49     37.82 o 
   1   6  13       27.62       25.28     12.00 o 
   2   6  13     1262.07     1262.92     62.01 o 
   3   6  13    13538.95    13649.04    377.24 o 
   4   6  13       30.32       -3.40     21.26 o 
   5   6  13     2003.80     2109.27     48.08 o 
   6   6  13      386.17      398.61     20.66 o 
   7   6  13     3261.58     3272.52     69.90 o 
   8   6  13      411.11      400.53     24.71 o 
   9   6  13       63.52       50.92     14.59 o 
  10   6  13     2306.62     2514.26    195.26 o 
  11   6  13       72.58       96.60     50.30 o 
  -7   7  13     2908.08     2295.79    176.30 o 
  -6   7  13      109.90       23.74     34.36 o 
  -5   7  13     1234.06     1045.19    120.02 o 
  -4   7  13      123.23      128.83     23.58 o 
  -3   7  13     6969.55     6733.60    202.03 o 
  -2   7  13     3062.36     3002.97    102.34 o 
  -1   7  13      593.61      588.75     32.44 o 
   0   7  13     2222.73     2161.39     89.51 o 
   1   7  13     1884.93     1818.65     66.61 o 
   2   7  13    11493.22    11441.52    345.60 o 
   3   7  13       20.04       24.97     12.82 o 
   4   7  13     2304.37     2326.01     88.26 o 
   5   7  13     4371.54     4265.85    206.06 o 
   6   7  13     3342.54     3302.74     68.67 o 
   7   7  13      407.70      415.50     18.73 o 
   8   7  13       46.85       54.48      9.72 o 
   9   7  13     3503.34     3528.19    211.66 o 
  10   7  13      567.56      673.01     66.66 o 
  11   7  13      182.48      132.48     54.37 o 
  -7   8  13      246.22      309.91     85.65 o 
  -6   8  13      224.87      145.56     62.89 o 
  -5   8  13       84.43       36.67     30.77 o 
  -4   8  13     2421.44     2351.56    131.02 o 
  -3   8  13     3834.50     3996.56    212.69 o 
  -2   8  13       74.47       65.23     18.56 o 
  -1   8  13     3901.21     3843.40    132.83 o 
   0   8  13      537.39      587.21     42.25 o 
   1   8  13     7787.30     7980.37    245.65 o 
   2   8  13       10.53       13.35     12.59 o 
   3   8  13      456.05      500.47     28.71 o 
   4   8  13    10219.66     9784.06    259.30 o 
   5   8  13      546.20      492.98     30.38 o 
   6   8  13       39.84       46.73     12.27 o 
   7   8  13      657.48      703.96     33.06 o 
   8   8  13     1841.31     1902.92     73.06 o 
   9   8  13     2245.67     2249.20     63.31 o 
  10   8  13      165.98      184.20     56.99 o 
  11   8  13      936.52     1114.06    142.20 o 
  -7   9  13        0.95       42.71     55.83 o 
  -6   9  13      634.73      644.15     77.66 o 
  -5   9  13      298.99      268.97     60.62 o 
  -4   9  13     2231.91     2187.39    130.35 o 
  -3   9  13        0.50       37.50     30.92 o 
  -2   9  13     2077.39     2127.93    108.34 o 
  -1   9  13     5533.70     5845.13    319.91 o 
   0   9  13      723.39      744.49     51.31 o 
   1   9  13       13.66       19.00     23.75 o 
   2   9  13       79.70       68.24     28.58 o 
   3   9  13     6311.37     6202.08    182.92 o 
   4   9  13      341.05      306.96     26.51 o 
   5   9  13       17.10       35.41     17.50 o 
   6   9  13     4883.74     4933.20    285.66 o 
   7   9  13     1029.28     1116.69     52.78 o 
   8   9  13     1953.18     1949.90    101.81 o 
   9   9  13        1.57        7.36     16.86 o 
  10   9  13     1521.04     1468.35    148.32 o 
  11   9  13      800.95      893.98    122.95 o 
  -6  10  13        0.94        3.17     37.44 o 
  -5  10  13     2216.71     2015.22    139.00 o 
  -4  10  13      203.92      199.12     44.10 o 
  -3  10  13     1373.19     1468.13    115.93 o 
  -2  10  13     3826.51     4008.22    216.44 o 
  -1  10  13       47.24        5.18     39.74 o 
   0  10  13        8.99       51.30     19.23 o 
   2  10  13     5771.10     5827.96    173.44 o 
   3  10  13     2194.26     2102.98     73.88 o 
   4  10  13     2041.65     1987.91     68.84 o 
   5  10  13     7687.36     7136.07    289.92 o 
   6  10  13      179.93      295.40     80.26 o 
   7  10  13     1879.30     1820.90     65.12 o 
   8  10  13       25.24       28.34     16.76 o 
   9  10  13     1114.79     1063.61     83.87 o 
  10  10  13     3018.24     2908.81    145.95 o 
  11  10  13       90.65       74.82     50.45 o 
  -6  11  13      428.26      378.80     78.94 o 
  -5  11  13      104.58       46.70     44.03 o 
  -4  11  13        8.20       36.85     31.68 o 
  -3  11  13     7325.86     6970.20    329.05 o 
  -2  11  13      241.79      240.99     40.20 o 
  -1  11  13       52.20       73.13     28.92 o 
   0  11  13     2092.47     2471.80    122.80 o 
   1  11  13     2294.53     2478.48     93.99 o 
   2  11  13     2633.96     2623.82     95.68 o 
   3  11  13       38.05       10.08     20.03 o 
   4  11  13     4572.78     4688.43    167.18 o 
   5  11  13     3755.59     4053.11    148.02 o 
   6  11  13     1811.67     1710.82    124.64 o 
   7  11  13       39.20      121.44     31.53 o 
   8  11  13      894.73      864.91     47.92 o 
   9  11  13     4024.60     4233.34    215.24 o 
  10  11  13       21.08       20.30     21.14 o 
  -5  12  13       62.37       39.84     41.15 o 
  -4  12  13     2291.34     2260.93    232.85 o 
  -3  12  13     1199.53     1260.83    116.45 o 
  -2  12  13      135.24      121.96     35.88 o 
  -1  12  13     1890.65     1880.87    112.22 o 
   0  12  13      258.22      243.23     39.17 o 
   1  12  13      446.16      412.73     37.53 o 
   2  12  13      258.78      256.54     30.77 o 
   3  12  13     2158.71     2158.75    123.83 o 
   4  12  13     2124.90     2243.82    237.40 o 
   5  12  13      324.59      295.68     30.33 o 
   6  12  13      227.92      197.18     43.64 o 
   7  12  13       22.43        4.29     16.86 o 
   8  12  13     3869.50     3788.21    138.96 o 
   9  12  13       31.18       37.21     28.62 o 
  10  12  13      113.89      117.65     39.14 o 
  -5  13  13      600.74      546.05     78.45 o 
  -4  13  13      290.16      327.97     73.86 o 
  -3  13  13      250.51      201.59     46.46 o 
  -2  13  13     3851.28     3721.95    202.40 o 
  -1  13  13      434.49      393.71     65.54 o 
   0  13  13       69.70       84.47     53.19 o 
   1  13  13      159.01      167.38     37.49 o 
   2  13  13     1489.46     1357.01     88.06 o 
   3  13  13     5305.02     5100.17    300.44 o 
   4  13  13       18.39       -7.60     20.88 o 
   5  13  13     1865.29     1765.18     93.92 o 
   6  13  13      208.57      201.63     34.26 o 
   7  13  13     2198.70     2153.54    105.39 o 
   8  13  13      196.16      170.16     30.02 o 
   9  13  13       79.54       93.85     29.97 o 
  10  13  13     2386.22     2710.87    188.78 o 
  -4  14  13        2.70       -4.87     52.15 o 
  -3  14  13     2680.59     2626.90    171.94 o 
  -2  14  13      903.80      948.47     89.26 o 
  -1  14  13       85.27       99.08     45.18 o 
   0  14  13     1919.48     1811.66    124.60 o 
   1  14  13      186.30      226.82     57.35 o 
   2  14  13     5692.75     5467.83    422.68 o 
   3  14  13      640.22      610.46     51.54 o 
   4  14  13     1108.77     1062.73     66.79 o 
   5  14  13     3744.11     3760.96    239.50 o 
   6  14  13      308.94      414.13     48.17 o 
   7  14  13      217.42      194.67     37.73 o 
   8  14  13        4.91       -3.73     35.09 o 
   9  14  13     2988.10     3083.85    144.24 o 
  -3  15  13      757.06      827.10     94.54 o 
  -2  15  13       34.37      116.09     53.16 o 
  -1  15  13     1646.10     1596.67    125.70 o 
   0  15  13      641.70      631.74     74.80 o 
   1  15  13     2197.88     2013.81    279.83 o 
   2  15  13       44.65       49.79     34.74 o 
   3  15  13      823.77      867.69     74.47 o 
   4  15  13     4170.77     4049.77    278.87 o 
   5  15  13      111.86      141.69     31.62 o 
   6  15  13       27.51       -3.50     24.04 o 
   7  15  13      147.28      157.66     38.16 o 
   8  15  13     2273.94     2495.51    194.88 o 
  -2  16  13     1519.95     1492.60    134.35 o 
  -1  16  13     1113.93      980.06    104.20 o 
   0  16  13      299.22      260.49     56.45 o 
   1  16  13       12.67      146.15     48.47 o 
   2  16  13       54.17      122.87     56.37 o 
   3  16  13     4502.07     4468.72    196.79 o 
   4  16  13      294.91      217.54     32.92 o 
   5  16  13        1.61       -7.40     25.08 o 
   6  16  13     1570.42     1389.05    100.58 o 
   7  16  13      833.17      877.33     68.93 o 
   0  17  13        0.97        2.47     34.54 o 
   1  17  13       28.96       34.17     46.63 o 
   2  17  13     1455.11     1410.98    159.61 o 
   3  17  13      130.01      100.54     32.20 o 
   4  17  13       65.24        7.34     32.78 o 
   5  17  13     2525.63     2962.75    415.19 o 
   6  17  13        7.44       20.55     27.96 o 
  -1  -9  14     1206.17      851.17    184.59 o 
   0  -9  14       44.24       87.83     70.22 o 
   1  -9  14      557.50      536.80     67.52 o 
   2  -9  14      110.98      137.96     43.91 o 
   3  -9  14      754.11      792.48    112.97 o 
  -3  -8  14      129.27      114.28     53.03 o 
  -2  -8  14     1125.30     1171.85    295.96 o 
  -1  -8  14       57.61       72.13     26.61 o 
   0  -8  14      854.10      851.91    129.27 o 
   1  -8  14     1029.80     1015.04     71.07 o 
   2  -8  14      444.51      398.69    150.17 o 
   3  -8  14       46.15       48.33     24.31 o 
   4  -8  14       11.27      -34.72     46.94 o 
   5  -8  14     1633.70     1786.84    195.82 o 
  -4  -7  14      112.63       89.17     50.67 o 
  -3  -7  14     1831.30     1959.98    169.70 o 
  -2  -7  14       66.72       22.08     20.47 o 
  -1  -7  14      873.61      963.91    111.96 o 
   0  -7  14     2881.14     2810.26    126.18 o 
   1  -7  14       25.42       34.72     22.22 o 
   2  -7  14        5.65       33.07     22.36 o 
   3  -7  14      187.26      175.02     32.26 o 
   4  -7  14     2139.25     2069.40    298.93 o 
   5  -7  14      423.64      362.05    132.89 o 
   6  -7  14      141.15       26.20     82.25 o 
  -5  -6  14      981.68     1100.91     99.30 o 
  -4  -6  14      652.75      774.51    101.13 o 
  -3  -6  14       20.88      -13.45     54.90 o 
  -2  -6  14        9.75       17.23     23.79 o 
  -1  -6  14     4381.33     4229.13    307.30 o 
   0  -6  14      100.28       88.87     23.88 o 
   1  -6  14        0.26       15.61     21.66 o 
   2  -6  14      689.48      719.94     73.75 o 
   3  -6  14     1197.40     1293.46    110.37 o 
   4  -6  14     1233.33     1101.66    139.15 o 
   5  -6  14      153.46      160.36     60.47 o 
   6  -6  14      999.15     1244.82    152.73 o 
   7  -6  14      719.60      771.85    129.08 o 
  -6  -5  14     2060.08     2146.85    160.45 o 
  -5  -5  14       48.39       45.30     37.05 o 
  -4  -5  14      200.87      211.35     43.09 o 
  -3  -5  14      203.05       97.44     69.29 o 
  -2  -5  14     3411.11     3408.25    151.62 o 
  -1  -5  14      465.61      507.36     37.88 o 
   0  -5  14      105.87       91.21     22.00 o 
   1  -5  14     1687.38     1702.17     91.48 o 
   2  -5  14        6.67       10.45     21.92 o 
   3  -5  14     1028.51      938.85     64.13 o 
   4  -5  14       53.55       46.80      9.57 o 
   5  -5  14     1293.33     1394.71    142.38 o 
   6  -5  14     1067.51     1239.14    144.89 o 
   7  -5  14       48.13        2.13     43.05 o 
   8  -5  14      140.34      136.14    114.54 o 
  -6  -4  14        4.61       -5.21     52.82 o 
  -5  -4  14      273.70      230.25     47.53 o 
  -4  -4  14     1338.55     1322.33     93.47 o 
  -3  -4  14     3126.34     2928.11    185.26 o 
  -2  -4  14      306.99      325.44     31.04 o 
  -1  -4  14      147.01      145.00     28.30 o 
   0  -4  14     2259.17     2397.14    132.30 o 
   1  -4  14      280.49      323.00     28.77 o 
   2  -4  14      419.87      476.24     32.01 o 
   3  -4  14      383.66      409.20     23.48 o 
   4  -4  14      629.50      525.81     63.61 o 
   5  -4  14     1872.82     1946.08    260.74 o 
   6  -4  14      159.19       79.30     83.00 o 
   7  -4  14      507.40      512.95    157.37 o 
  -6  -3  14      299.00      289.48     67.84 o 
  -5  -3  14     1927.13     2106.14    138.57 o 
  -4  -3  14        4.54       -5.05     30.63 o 
  -3  -3  14      979.33     1044.19    111.47 o 
  -2  -3  14       14.32       61.22     28.13 o 
  -1  -3  14     5156.73     4914.33    167.50 o 
   0  -3  14      565.99      556.15     35.04 o 
   1  -3  14      186.03      198.76     20.51 o 
   2  -3  14     2127.76     2180.83     75.44 o 
   3  -3  14        2.99       -7.67     12.44 o 
   4  -3  14     3267.09     3046.38    322.23 o 
   5  -3  14       87.79       95.93     44.55 o 
   6  -3  14      629.65      618.60     89.39 o 
   7  -3  14     1789.57     2043.28    194.29 o 
   8  -3  14      418.14      461.71     94.66 o 
  -7  -2  14       27.48       26.11     59.69 o 
  -6  -2  14     3081.03     3230.60    196.74 o 
  -5  -2  14       67.88       39.05     31.29 o 
  -4  -2  14      107.00       81.03     38.07 o 
  -3  -2  14      581.73      513.43     59.55 o 
  -2  -2  14     2665.95     2791.85     94.71 o 
  -1  -2  14      838.06      904.21     43.08 o 
   0  -2  14        7.64       34.02     12.95 o 
   1  -2  14     2908.99     3000.95     75.43 o 
   2  -2  14     2068.16     2178.82     54.53 o 
   3  -2  14     3493.43     3542.84     88.02 o 
   4  -2  14        3.27       21.55     46.15 o 
   5  -2  14      192.87      203.15     84.98 o 
   6  -2  14     2923.03     3310.74    241.00 o 
   8  -2  14        4.99      -64.35     85.58 o 
   9  -2  14      191.48      201.32     71.27 o 
  -7  -1  14     2725.14     2813.64    190.47 o 
  -6  -1  14      747.16      849.22    100.60 o 
  -5  -1  14      106.13       54.43     52.51 o 
  -4  -1  14     2138.33     2291.56    124.35 o 
  -3  -1  14       62.63       31.14     28.67 o 
  -2  -1  14     5596.47     5807.55    247.88 o 
  -1  -1  14      323.50      324.81     25.63 o 
   0  -1  14     9271.53     9366.37    262.25 o 
   1  -1  14     3806.94     3899.73    114.14 o 
   2  -1  14     1175.52     1159.50     30.72 o 
   3  -1  14        0.00        3.67      6.12 o 
   4  -1  14      342.47      326.88     54.64 o 
   5  -1  14     9664.22    10216.39    611.91 o 
   6  -1  14      279.51      339.70     63.46 o 
   7  -1  14        5.66       23.88     39.54 o 
   8  -1  14     1948.98     2256.22    208.79 o 
   9  -1  14      371.61      356.14     84.20 o 
  -7   0  14     1856.77     1960.86    148.78 o 
  -6   0  14       52.75       55.89     34.74 o 
  -5   0  14     4355.06     4487.85    264.63 o 
  -4   0  14      121.18       63.93     35.61 o 
  -3   0  14     2572.78     2671.20    123.97 o 
  -2   0  14       48.63       61.37     27.50 o 
  -1   0  14      106.45       68.58     14.44 o 
   0   0  14    11853.72    11690.45    311.54 o 
   1   0  14      167.74      225.17     25.11 o 
   2   0  14       81.20       71.80     12.01 o 
   3   0  14      354.62      358.18     19.57 o 
   4   0  14    12048.00    12502.70    722.56 o 
   5   0  14     2030.59     2230.09    156.21 o 
   6   0  14       94.20       72.65     68.72 o 
   7   0  14     1459.17     1510.52    224.56 o 
   8   0  14      241.36      247.06    108.49 o 
   9   0  14     1575.19     1877.91    195.07 o 
  10   0  14       21.79       -5.08     44.36 o 
  -7   1  14      198.61      138.66     75.00 o 
  -6   1  14     2785.71     2845.58    253.13 o 
  -5   1  14     1845.70     1790.80    115.70 o 
  -4   1  14     1160.01     1109.55    122.58 o 
  -3   1  14       83.89       57.27     26.24 o 
  -2   1  14       95.43       84.68     16.27 o 
  -1   1  14     6673.70     7154.31    201.27 o 
   0   1  14     1365.90     1417.85     45.47 o 
   1   1  14      416.59      489.16     19.70 o 
   2   1  14     1456.96     1506.42     32.74 o 
   3   1  14     1853.77     2046.72    140.67 o 
   4   1  14     1145.11     1295.87     99.56 o 
   5   1  14      118.61       55.08     58.26 o 
   6   1  14     4443.68     4740.32    297.73 o 
   7   1  14      387.64      472.55     76.20 o 
   8   1  14      228.45      273.07     65.10 o 
   9   1  14        2.65      -52.39     52.39 o 
  10   1  14       74.92       90.74     93.28 o 
  -7   2  14     1467.66     1731.51    176.18 o 
  -6   2  14     3950.86     4397.59    240.65 o 
  -5   2  14       21.21       10.89      8.19 o 
  -4   2  14      459.50      450.52     57.45 o 
  -3   2  14        3.57       -4.20     12.10 o 
  -2   2  14     5353.20     5438.40    181.99 o 
  -1   2  14     2920.13     3036.45    235.21 o 
   0   2  14      807.40      788.28     43.65 o 
   1   2  14     4641.75     4898.74    128.11 o 
   2   2  14      122.06       92.44      9.83 o 
   3   2  14     1245.39     1158.98     42.25 o 
   4   2  14      825.37      833.91     44.67 o 
   5   2  14     5345.21     5741.16    233.02 o 
   6   2  14     3206.99     3690.17    240.93 o 
   7   2  14       74.26      171.57     51.42 o 
   8   2  14      896.27     1019.62    112.90 o 
   9   2  14        0.61       30.31     42.49 o 
  10   2  14     2613.73     2811.43    248.63 o 
  11   2  14        3.98      -31.32     49.44 o 
  -7   3  14     2539.99     2786.53    226.02 o 
  -6   3  14      199.67      145.64    124.95 o 
  -5   3  14      968.17      854.73     99.46 o 
  -4   3  14     2136.58     2043.35    179.30 o 
  -3   3  14     2311.70     2189.49     76.29 o 
  -2   3  14     1408.22     1571.18    180.11 o 
  -1   3  14       81.58       70.77     17.92 o 
   0   3  14     9682.57     9598.27    382.34 o 
   1   3  14      165.22      153.38     18.92 o 
   2   3  14      367.87      371.21     33.25 o 
   3   3  14     1465.33     1483.62     48.56 o 
   4   3  14     1704.95     1877.99    131.81 o 
   5   3  14     4580.35     5179.53    202.53 o 
   6   3  14      162.90      251.67     38.24 o 
   7   3  14     1284.11     1343.55    188.20 o 
   8   3  14     1661.78     1944.32    248.66 o 
   9   3  14     1796.21     2063.46    279.79 o 
  10   3  14      266.95      307.67     73.99 o 
  11   3  14       27.35       41.97     47.87 o 
  -7   4  14      106.81      112.07     65.44 o 
  -6   4  14      637.02      637.21    105.24 o 
  -5   4  14     2448.96     2359.69     85.98 o 
  -4   4  14      266.68      305.65     27.28 o 
  -3   4  14      297.67      294.32     27.07 o 
  -2   4  14      199.90      219.93     24.22 o 
  -1   4  14     8045.96     8176.19    258.54 o 
   0   4  14     1705.19     2000.95    215.20 o 
   1   4  14      775.30      865.47     66.74 o 
   2   4  14     1863.94     1782.10     49.70 o 
   3   4  14      102.19      126.35     16.33 o 
   4   4  14     7148.01     7569.27    370.17 o 
   5   4  14       60.79       89.52     17.79 o 
   6   4  14     2124.94     2426.27    117.08 o 
   7   4  14     1615.84     1897.45    130.14 o 
   8   4  14      295.12      263.46     59.83 o 
   9   4  14        2.73      -46.83     46.83 o 
  10   4  14       74.69       58.07     46.83 o 
  11   4  14     2029.49     2318.59    333.20 o 
  -7   5  14      391.98      474.57    104.11 o 
  -6   5  14     4967.49     5077.03    398.71 o 
  -5   5  14       30.97       16.72     26.31 o 
  -4   5  14       20.05       16.19     23.59 o 
  -3   5  14     1705.73     1740.78     94.75 o 
  -2   5  14     3080.49     3133.89    110.76 o 
  -1   5  14     1966.72     1980.28     63.92 o 
   0   5  14       17.05       -4.36     16.33 o 
   1   5  14     5283.90     4984.54    145.77 o 
   2   5  14      903.19      890.86     35.00 o 
   3   5  14     4500.43     4536.35    107.68 o 
   4   5  14      102.75       80.85     32.91 o 
   5   5  14     3133.39     2987.55     82.95 o 
   6   5  14     5719.63     5924.59    209.09 o 
   7   5  14        4.75      -14.91     24.37 o 
   8   5  14      127.83      182.18     38.31 o 
   9   5  14     1607.49     1729.22    156.25 o 
  10   5  14     1308.97     1550.14    153.97 o 
  11   5  14     1053.00     1239.25    144.10 o 
  -7   6  14     4406.47     4311.53    386.71 o 
  -6   6  14     1035.27      881.90    101.80 o 
  -5   6  14        4.08        0.04     18.86 o 
  -4   6  14     2197.89     2183.88     92.90 o 
  -3   6  14      769.35      717.92     45.68 o 
  -2   6  14     5517.19     5244.06    177.18 o 
  -1   6  14      211.26      181.40     20.57 o 
   0   6  14     5193.68     5158.14    137.15 o 
   1   6  14    10176.83    10002.93    266.90 o 
   2   6  14      765.08      804.30     36.55 o 
   3   6  14        3.55       -3.62     16.07 o 
   4   6  14      327.78      344.66     23.55 o 
   5   6  14    10862.27    10860.71    257.06 o 
   6   6  14       36.75      -42.92     42.92 o 
   7   6  14      478.99      489.18     18.09 o 
   8   6  14     2951.96     2925.23    110.66 o 
   9   6  14      437.32      561.34     60.57 o 
  10   6  14     1352.64     1475.06    148.44 o
[truncated: 96,052 more chars]
